# Supplementary material for: Periostin Exon-21 Antibody Neutralization of Triple-Negative Breast Cancer Cell-Derived Periostin Regulates Tumor-Associated Macrophage Polarization and Angiogenesis
Source: Cancers (Basel). 2021 Oct 11;13(20):5072. doi: 10.3390/cancers13205072 (PMC8533925; doi:10.3390/cancers13205072)
Supplement: Supplementary file 1 [file cancers-13-05072-s001.zip]

Archive with 2 entries (2 files):
- cancers-1362857-supplementary.pdf
- Table S1.xlsx
