# Supplementary material for: Periostin Exon-21 Antibody Neutralization of Triple-Negative Breast Cancer Cell-Derived Periostin Regulates Tumor-Associated Macrophage Polarization and Angiogenesis
Source: Cancers (Basel). 2021 Oct 11;13(20):5072. doi: 10.3390/cancers13205072 (PMC8533925; doi:10.3390/cancers13205072)
Supplement: Supplementary file 1 [file cancers-13-05072-s001.zip › Table S1.xlsx]

## Sheet: Sheet1
Geneid	SUM159DP.1	SUM159DP.2	SUM159DP.3	SUM159GFP.1	SUM159GFP.2	SUM159GFP.3	logFC	PValue	FDR
COL3A1	229.862	247.41	216.588	0.84303	1.65157	0.99743	-7.53232	1.01217e-91	3.3524e-87
LAMC3	0.0512444	0.0303037	0.0715253	6.172	5.86457	6.54243	6.99378	1.41492e-79	2.34317e-75
COL11A2	17.9723	22.6958	18.9957	0.685911	0.716357	0.819437	-4.64358	4.23645e-78	4.67718e-74
PDGFRA	8.04332	9.12161	8.12207	0.124869	0.309912	0.231804	-5.1316	2.40809e-72	1.99396e-68
LAMA4	4.71085	5.54076	4.32794	0	0.0768287	0.0325056	-6.88164	2.2731e-69	1.50575e-65
PTN	33.7209	36.6158	28.6753	0.665358	1.60547	0.889513	-4.85534	2.43732e-65	1.34544e-61
APOE	339.371	387.07	353.846	16.9107	18.5833	17.3072	-4.25196	8.88616e-56	4.20455e-52
ITGA11	18.0197	18.6553	17.857	1.2348	1.46029	1.38286	-3.63823	6.75897e-54	2.7983e-50
KRT14	12.3649	24.0766	11.9844	0.0982289	0.130023	0.0378206	-7.35091	4.27883e-53	1.57466e-49
COL5A3	169.434	200.394	170.008	4.47177	6.85631	5.98802	-4.86146	7.78847e-52	2.57962e-48
PODXL2	1.70711	2.23814	2.6734	27.4409	27.649	29.2846	3.77101	3.91873e-50	1.17993e-46
KIAA1199	7.63615	9.58286	6.65869	0.365033	0.574873	0.546101	-3.90107	6.15484e-49	1.69879e-45
TSPAN18	14.3225	15.9644	14.0238	0.955417	1.16003	1.19753	-3.63772	6.30652e-48	1.60676e-44
PLEKHA6	7.71081	8.78263	8.24557	0.542799	0.850399	0.633505	-3.50605	2.17444e-47	5.14426e-44
OLFM2	59.7978	61.6428	60.903	5.16654	5.43533	6.10135	-3.34532	2.83883e-47	6.26833e-44
ABCA9	5.60336	6.34454	5.50037	0.254614	0.304678	0.240706	-4.34007	5.66914e-45	1.17355e-41
SELENBP1	13.0221	15.5625	13.0512	0.131052	0.406571	0.126146	-5.8302	3.26247e-44	6.35626e-41
COL6A3	17.2263	18.1388	15.7422	1.50846	1.84955	1.65446	-3.24741	5.10028e-44	9.38479e-41
IGFBP5	48.2556	55.1705	47.3996	3.08063	5.33584	4.56199	-3.43802	1.10247e-43	1.92183e-40
MSTN	17.7532	21.3929	16.3403	0.957716	1.88646	1.18525	-3.67765	2.43615e-42	4.03438e-39
ECM2	9.55898	10.6762	9.10786	0.231167	0.607882	0.540389	-4.30144	7.81393e-42	1.23241e-38
CLEC3B	25.4369	35.215	24.8342	0.706754	0.696066	0.745085	-5.20571	7.08745e-39	1.06702e-35
COL6A2	176.91	188.904	178.124	13.1242	12.3212	13.0033	-3.71892	5.7125e-38	8.22625e-35
KRT5	4.68382	8.62252	5.12857	0	0	0	-11.9354	8.17856e-37	1.12868e-33
ABCA6	14.8176	15.1266	14.9585	1.73541	2.03635	1.62499	-2.95356	9.224e-37	1.22203e-33
MGP	18.2183	18.4051	17.865	0.370936	0.685953	0.504069	-5.00968	1.31328e-36	1.67297e-33
WISP2	119.737	150.263	126.746	13.4447	17.2926	17.6026	-2.93485	1.88229e-36	2.30901e-33
FAM198B	12.1712	13.3837	10.822	1.2924	1.41694	1.26817	-3.08938	6.51275e-36	7.70389e-33
CDH6	15.1467	17.0134	14.8386	1.92371	2.44771	1.93832	-2.79469	3.67551e-35	4.19781e-32
F2RL2	57.3825	59.8994	59.2862	5.38018	9.1424	8.26437	-2.85311	6.41522e-35	7.08261e-32
ABCA8	14.2308	14.8812	12.7035	1.57037	2.02617	1.90198	-2.82411	1.18919e-34	1.27056e-31
SNED1	8.62648	8.92176	8.60173	1.11993	1.25165	1.19517	-2.77107	4.02088e-33	4.16173e-30
ITM2A	15.4133	15.6118	13.7302	0.595844	0.507437	0.809699	-4.44387	2.63439e-32	2.64405e-29
POSTN	20.9731	23.0903	17.5978	2.76713	2.74551	2.76422	-2.79354	3.90699e-32	3.80599e-29
GAS1	12.9211	14.7737	12.7884	0.750097	1.29752	1.22524	-3.52382	4.42366e-32	4.18617e-29
NOTCH3	45.5059	53.5998	43.7644	5.4875	6.26609	5.62321	-2.93707	9.44975e-32	8.69403e-29
EDIL3	12.9213	12.3384	11.4389	1.42472	1.57527	1.61836	-2.88681	1.83836e-31	1.64563e-28
P2RX6	10.8323	12.8677	9.50095	0.582918	1.12524	0.52809	-3.7835	1.06194e-29	9.25594e-27
H19	5.49694	6.47348	5.09699	0	0.0230413	0.0402131	-7.86058	2.88121e-29	2.44689e-26
ITGA7	5.76661	7.60866	6.35611	0.622878	0.412244	0.422847	-3.65454	3.0582e-29	2.53227e-26
APCDD1	6.70912	7.14647	5.42148	0.0501803	0.062271	0.144905	-6.10893	1.28204e-28	1.03567e-25
MATN2	5.24307	6.63203	4.99052	0.147612	0.37921	0.186955	-4.44685	1.09956e-27	8.6711e-25
HEYL	2.90354	3.81031	3.00566	0.0299051	0.0309255	0.0143928	-6.85919	1.17342e-27	9.03834e-25
TMEM130	7.80172	10.1836	7.49127	0.28313	0.537867	0.595529	-4.06131	1.61382e-27	1.2148e-24
COL6A1	262.257	295.274	269.636	24.8232	26.8516	27.1798	-3.28826	2.69332e-27	1.98234e-24
KRT17	9.54682	16.317	10.898	0.783915	1.19813	0.716199	-3.66141	3.34164e-27	2.40605e-24
FBLN5	27.8199	31.2229	26.4003	4.10582	5.38264	5.22765	-2.43512	3.91598e-27	2.7596e-24
RASSF4	8.98933	11.2279	9.57384	0.979245	1.26857	1.30062	-2.96621	4.71051e-27	3.25035e-24
OLFML3	9.121	10.9703	8.687	0.264289	0.534467	0.211996	-4.71282	6.23999e-27	4.21785e-24
MEOX1	5.62406	6.07411	6.34234	0.0274823	0.102312	0.0396801	-6.55968	7.40172e-27	4.90305e-24
KRT34	1.58706	2.87033	1.82027	18.0685	18.9527	19.18	3.26372	1.08243e-26	7.02964e-24
SLC8A1	5.82238	6.25189	5.75516	0.504338	0.944273	0.809095	-2.87822	2.19501e-26	1.39809e-23
KITLG	15.4192	13.7647	12.8114	2.08444	2.86268	2.43838	-2.40498	5.09921e-26	3.18662e-23
PCDH18	7.74458	9.03051	6.94958	1.04942	1.33601	0.921156	-2.73938	8.06072e-26	4.94406e-23
PSG6	2.60127	3.4638	1.89695	16.1487	23.0694	19.4722	2.98406	8.79459e-26	5.2961e-23
PRSS12	29.7054	36.3799	29.4173	4.88757	6.94762	5.81576	-2.33429	1.14179e-25	6.75307e-23
COL4A1	20.6803	21.5882	20.635	3.54274	4.4859	3.71323	-2.31945	1.35312e-25	7.86259e-23
PLCH2	4.90933	6.50972	5.3074	0.496399	0.695975	0.583437	-3.13144	5.2906e-25	3.0212e-22
PEAK1	12.9302	14.096	12.1429	2.16733	2.75734	2.46937	-2.30324	6.44175e-25	3.61622e-22
LOXL1	232.784	281.822	241.424	34.2778	37.3675	36.8862	-2.69773	4.19127e-24	2.31365e-21
PDGFRB	52.6278	62.1829	53.1962	9.36941	9.74817	9.98897	-2.42617	6.85351e-24	3.72123e-21
LOC100506621	17.779	20.1849	17.1827	3.43387	4.21244	3.646	-2.18553	4.60779e-23	2.46153e-20
BMF	10.4821	11.6481	10.8481	2.12402	2.18835	2.13442	-2.25173	4.92032e-23	2.58676e-20
FIGF	3.65055	3.85079	2.94992	0	0	0	-10.9655	1.02141e-22	5.28596e-20
FBN1	9.97832	11.1424	9.0348	1.84956	2.5487	1.98665	-2.13793	2.14675e-22	1.09388e-19
ADAMTS5	1.43092	1.79639	1.29808	0.0299353	0.0192619	0.0544275	-5.34159	2.38677e-22	1.19776e-19
SULF2	2.72554	2.74195	2.33518	0.00668897	0.0442701	0.0643855	-5.9413	3.58302e-22	1.77124e-19
CRIP2	11.7377	16.407	12.3746	2.15253	2.30119	2.11925	-2.52058	4.94604e-22	2.40908e-19
MYL9	66.9639	70.8743	69.4062	13.3986	14.8165	15.3523	-2.14721	5.54203e-22	2.66025e-19
FIBIN	15.1656	14.102	14.7059	2.11634	2.41403	2.62354	-2.51663	5.94338e-22	2.81215e-19
SNAP25	4.77148	5.86886	4.51242	0.114879	0.105599	0.0368593	-5.7507	1.01677e-21	4.74318e-19
DSP	3.21769	3.89748	3.36489	0.416208	0.450905	0.52463	-2.80913	2.50932e-21	1.15432e-18
MYLK	7.97124	8.78116	8.35892	1.50865	2.02977	1.70293	-2.15817	2.76049e-21	1.25247e-18
COL1A1	202.952	249.364	203.179	28.1135	28.056	27.2331	-2.87132	4.26205e-21	1.90761e-18
ADM	45.1905	53.6365	48.9398	9.09428	11.6525	10.8462	-2.12337	6.56585e-21	2.89957e-18
PIK3IP1	21.1236	25.1988	20.107	3.98995	4.15028	4.82886	-2.25346	6.85687e-21	2.98824e-18
GALNT16	4.61317	5.94492	4.57203	0.261062	0.376415	0.409242	-3.74722	6.97327e-21	2.9995e-18
COL5A2	69.0741	75.2782	65.3649	11.0428	13.974	12.2901	-2.38922	9.49237e-21	4.03073e-18
SLC16A14	0.0262942	0.00610863	0.0424955	1.90082	2.35582	2.01054	6.41828	1.12508e-20	4.71692e-18
L1CAM	4.85723	5.58641	5.56982	0.465982	0.689851	0.631493	-3.05942	2.73175e-20	1.13098e-17
SEMA3G	2.5852	2.65781	2.07958	0.0514454	0.0319204	0.0618992	-5.54275	3.34156e-20	1.36637e-17
OLFML2A	32.6301	41.0084	33.4027	7.13187	7.86819	7.8624	-2.1245	3.39321e-20	1.37057e-17
ADAMTS1	31.3193	36.6504	28.3761	6.63403	7.41493	8.00204	-2.02459	4.36545e-20	1.74203e-17
PLA2R1	8.73244	9.21919	7.94219	1.81428	2.00856	1.7846	-2.10414	8.05617e-20	3.17653e-17
DCLK1	0.656229	0.58254	0.591274	0.00461027	0.00381406	0.00443767	-6.97792	9.18772e-20	3.58008e-17
SVEP1	3.42436	3.72794	2.89536	0.41139	0.730226	0.621552	-2.40804	9.70591e-20	3.73802e-17
JUP	18.8588	23.2528	21.4143	4.3673	5.51466	4.88282	-2.0031	1.05436e-19	4.01397e-17
VIPR1	9.7442	13.3985	9.99301	1.75945	2.29147	1.76066	-2.40834	1.47836e-19	5.56418e-17
PLAT	18.9325	19.4941	17.8972	82.838	68.9673	71.2444	2.08975	1.85023e-19	6.88556e-17
VCAN	7.98622	8.69694	7.24495	1.69038	2.28291	1.71431	-1.97096	1.95653e-19	7.20023e-17
GNG11	90.0266	91.433	88.447	20.4837	21.6007	22.149	-1.96807	3.96189e-19	1.442e-16
FOXS1	5.6336	6.08019	5.25136	0.0487716	0.0403486	0	-7.34169	4.21348e-19	1.5169e-16
DUSP5	30.9787	31.3451	30.7238	151.053	107.295	129.097	2.16313	4.37846e-19	1.55934e-16
TM4SF1	129.757	152.806	127.68	26.6855	34.6405	31.9984	-2.03442	6.44896e-19	2.2723e-16
LOC102724852	3.2013	3.42526	2.79302	0	0.0464044	0	-7.32611	8.47407e-19	2.95442e-16
S100A4	81.0116	90.3094	79.5782	18.1788	15.7464	16.9497	-2.19828	1.19288e-18	4.11558e-16
LOC101060157	5.57506	5.29863	5.17135	0.641555	0.461527	0.630961	-3.1056	2.15553e-18	7.36012e-16
CFH	21.5744	23.732	20.7378	5.08813	6.20646	5.09939	-1.908	2.20332e-18	7.44656e-16
GSPT2	1.59096	1.44028	1.73351	0	0	0	-10.2909	2.58325e-18	8.6424e-16
CD68	10.5842	10.0259	9.9147	37.5607	33.7242	36.3213	1.92135	8.20222e-18	2.71666e-15
FMO3	3.52638	2.84785	2.48774	0.0307712	0.0127284	0	-7.43639	1.40538e-17	4.60866e-15
GPNMB	8.60831	8.54511	8.10847	0.956837	0.686678	1.12075	-3.08785	1.94446e-17	6.31397e-15
GGT5	10.6772	13.3308	11.273	1.89865	1.81714	1.7559	-2.58498	2.40668e-17	7.739e-15
STRIP2	2.13435	1.85364	2.40171	9.12347	7.57503	7.6789	2.03491	2.504e-17	7.97452e-15
COL4A2	44.8056	48.7315	44.6385	9.73348	11.6903	11.1668	-1.98188	3.45261e-17	1.08908e-14
PKDCC	11.2325	13.7835	11.2774	1.36221	2.02001	2.28844	-2.57503	3.70114e-17	1.15647e-14
LSP1	2.45861	3.24192	2.65506	0.0826659	0.0478724	0.0875282	-5.1489	4.22715e-17	1.30848e-14
GUCY1A2	2.62244	2.05677	2.31867	0.313102	0.585272	0.455885	-2.26721	5.12347e-17	1.57124e-14
COL27A1	11.2116	12.0826	11.5544	3.22671	3.0648	2.9172	-1.81668	7.67858e-17	2.33323e-14
EPHB6	9.22112	11.7932	8.51585	2.0815	2.25237	1.79788	-2.16437	1.71298e-16	5.15779e-14
COLEC12	0.824771	0.900762	0.913831	0	0	0	-9.71087	1.81736e-16	5.42277e-14
ATOH8	9.48709	10.7633	9.40801	2.51584	2.43213	2.73909	-1.84456	2.18986e-16	6.47591e-14
LOC101930033	4.69408	5.61586	4.70172	29.73	24.8	25.1068	2.51068	2.47071e-16	7.24181e-14
KCTD12	6.77735	6.37205	6.21517	0.973955	1.75645	1.35912	-2.14143	2.57905e-16	7.49306e-14
SCG5	75.1259	79.7919	72.4236	17.6463	24.0675	20.8652	-1.75934	5.40378e-16	1.55634e-13
GPR124	11.6251	12.0428	11.3648	2.64464	3.35362	3.37562	-1.79969	5.74777e-16	1.64114e-13
SLC2A3	16.821	15.0863	17.0178	56.3969	50.931	56.1081	1.8437	6.23969e-16	1.76637e-13
CNTNAP3B	3.06553	3.61991	2.98699	0.283976	0.496824	0.362966	-2.97553	8.21186e-16	2.30496e-13
PTPRC	1.20764	2.01276	1.16159	0.0214156	0.0744115	0.053596	-4.74898	9.42595e-16	2.61516e-13
SULT1E1	3.49806	3.80006	2.93287	0	0.0298761	0.0695219	-6.49821	9.47494e-16	2.61516e-13
WDR72	8.22028	7.71439	7.64826	1.92047	2.3748	1.91111	-1.82348	1.03242e-15	2.82602e-13
FMO2	0.388805	0.495506	0.453323	0	0	0	-9.3453	1.08223e-15	2.93807e-13
ARHGEF6	5.19143	5.87699	5.54833	1.02351	1.27684	0.839241	-2.30086	1.14043e-15	3.07091e-13
LINC00707	1.45687	1.28304	1.24651	7.50643	7.75173	8.21298	2.66032	1.25662e-15	3.3565e-13
SLCO4A1	7.14148	5.8811	7.17299	25.0417	18.4907	20.3542	1.76598	1.3473e-15	3.56991e-13
EBF1	10.7333	11.6256	10.5485	2.50958	3.23288	2.87574	-1.83065	1.56874e-15	4.12366e-13
S100A3	26.341	33.9379	25.8628	2.52595	3.89118	3.35363	-3.03548	1.66389e-15	4.33934e-13
COL15A1	1.40178	1.53812	1.55971	0.00592779	0.0539445	0.0285294	-5.50977	1.732e-15	4.48168e-13
NGFRAP1	15.5878	14.9669	15.6493	1.73283	1.76741	1.64511	-3.06189	1.8989e-15	4.87546e-13
KRT16	4.61119	7.90602	5.49992	0.224497	0.0928628	0.270116	-4.83243	2.18024e-15	5.55474e-13
SNAI2	18.5472	22.9463	18.343	3.89582	4.9478	4.93648	-2.01573	2.4677e-15	6.23914e-13
KLHL4	1.64761	1.86513	1.76712	0.0823412	0.0181655	0.0739746	-4.8169	2.62216e-15	6.57944e-13
METTL7A	4.42705	4.81048	4.3913	0.360551	0.355098	0.421421	-3.47763	3.79517e-15	9.45111e-13
TRIM22	14.1576	15.0722	14.1152	2.85948	4.06889	3.59316	-1.94031	5.61166e-15	1.38704e-12
LOC102724783	0.634571	0.756769	0.5897	0	0	0	-8.98262	6.91544e-15	1.69664e-12
KIAA1217	5.94122	6.17847	5.82508	1.5741	1.82416	1.55939	-1.75322	8.58533e-15	2.09084e-12
NREP	91.755	100.163	88.0009	21.295	25.1229	26.2349	-1.84362	9.03597e-15	2.18453e-12
ZEB2	8.92122	8.98244	8.66399	2.37284	2.93896	2.45107	-1.67295	9.7544e-15	2.34113e-12
TNFRSF19	0.982002	1.11362	0.972862	0.0121998	0.0100929	0.0117431	-6.31957	1.07948e-14	2.57219e-12
MFAP4	10.4647	12.9107	10.7209	1.19646	1.93897	1.45142	-2.79004	1.54747e-14	3.66097e-12
OLFML2B	2.75391	3.80193	2.23816	0.0261022	0.259131	0.08375	-4.44534	1.84708e-14	4.3388e-12
ALPK2	8.72347	9.27144	8.20098	2.17284	2.68003	2.57317	-1.71621	2.26659e-14	5.28674e-12
LINC00883	9.05234	10.9026	8.43901	1.61743	2.50396	2.46635	-2.00541	2.94855e-14	6.82929e-12
MSC	9.72999	10.4674	9.66466	1.42118	1.07237	1.18758	-2.91533	3.03705e-14	6.98543e-12
VIT	0.700044	1.00082	0.733531	0	0.0139946	0	-6.98139	3.73537e-14	8.53237e-12
TREM2	1.91189	3.19286	1.58974	0	0	0.0293244	-7.36597	3.76736e-14	8.54648e-12
CLDN11	2.36192	1.73879	2.13996	0.0224837	0.0558021	0.021642	-5.78689	4.57331e-14	1.03043e-11
CPA4	10.3253	14.8217	10.7335	1.93961	3.21871	2.62478	-2.10257	4.88421e-14	1.09304e-11
LDB3	1.10906	1.2592	0.945026	0.0142341	0.0314021	0.0365365	-5.19941	6.73555e-14	1.49724e-11
XYLT1	1.21802	1.07659	1.24993	0.0619675	0.0484174	0.0629614	-4.24469	8.31552e-14	1.83612e-11
AC010091.1	1.2816	1.48018	1.18357	0	0.0555109	0.0193761	-5.53319	8.75885e-14	1.9212e-11
ABCG2	1.38719	1.41687	1.54131	5.77201	5.85746	6.30262	2.14696	9.95146e-14	2.16844e-11
C11orf21	0.568627	0.768596	0.490823	0	0	0	-8.57788	1.00614e-13	2.17806e-11
ISLR	1.00506	1.24151	1.28758	0.0269522	0	0	-6.80372	1.0759e-13	2.31395e-11
PTPRQ	0.474767	0.660098	0.574008	0	0.0131861	0.00767103	-6.12438	1.12543e-13	2.40486e-11
AMOT	0.715369	0.849433	0.712373	0.00794475	0.0131453	0.022942	-5.55087	1.24052e-13	2.63379e-11
HERC2P2	15.3886	15.0515	15.0326	4.6822	4.68767	4.58839	-1.60074	1.2714e-13	2.68217e-11
OR51E2	1.15461	0.83885	0.916048	0	0	0.0222171	-6.7552	1.32793e-13	2.7837e-11
OR51E1	0.385878	0.585982	0.319424	0	0	0	-8.53367	1.41856e-13	2.95497e-11
GMFG	3.87098	3.55585	4.13478	0	0.0809428	0	-6.697	1.61291e-13	3.33882e-11
ARRB1	0.959656	1.15589	1.029	0.0243489	0.0335729	0.0468746	-4.78762	2.2868e-13	4.70441e-11
ZNF883	0.872431	1.11903	1.02273	0	0.0223537	0	-6.61387	2.42644e-13	4.96086e-11
TENM1	0.845263	0.785481	0.743145	0.0396521	0.0553568	0.0190838	-4.26139	3.13817e-13	6.37665e-11
JAK2	4.57355	4.08439	4.40947	0.724871	1.14279	0.939088	-2.11658	3.35851e-13	6.78275e-11
SEMA3A	6.15161	6.64194	6.07197	1.21933	2.00102	1.67669	-1.844	3.90527e-13	7.83918e-11
TGFB2	13.6442	12.118	10.728	2.86641	4.49265	3.90742	-1.59391	3.92978e-13	7.84085e-11
RELN	5.89654	4.54277	5.018	13.7384	16.0651	14.1037	1.60833	4.05808e-13	8.04837e-11
MGAT4C	0.29187	0.254275	0.257964	0.00501412	0	0	-6.90849	4.36925e-13	8.61393e-11
SAMD9L	3.27846	3.55119	2.98576	0.395023	0.716734	0.518501	-2.48675	4.74509e-13	9.29954e-11
CD33	6.9434	6.92603	7.1733	0.347883	0.239835	0.725528	-3.89689	6.45213e-13	1.25706e-10
DCN	2.6202	2.86514	2.68704	0.0694179	0.105287	0.0890921	-4.82693	7.30523e-13	1.41495e-10
MGA	2.70103	2.75205	2.72119	0.583106	0.721468	0.645716	-1.96461	8.42063e-13	1.62151e-10
EPSTI1	1.08561	1.42375	1.22391	0	0.0398169	0.0185308	-5.77574	1.11012e-12	2.12534e-10
GNG2	5.36371	6.09273	5.54051	0.76955	1.33826	0.79365	-2.44736	1.16581e-12	2.21912e-10
NFE2	11.214	12.7226	12.163	2.3043	2.64907	1.98759	-2.27537	1.22883e-12	2.32572e-10
UACA	12.8022	14.4209	11.7686	3.84349	4.49484	4.33476	-1.5189	1.67028e-12	3.14326e-10
FAM46C	1.97269	2.05638	2.21768	6.69219	6.88915	6.32807	1.77439	1.87596e-12	3.51037e-10
TSPAN32	1.50462	2.27942	1.52236	0.0278032	0.0115007	0.0535246	-5.69378	2.10588e-12	3.91847e-10
BICC1	0.322207	0.410163	0.324569	0	0	0.0140135	-6.02793	2.20466e-12	4.07937e-10
OLFM4	0.691007	0.744504	0.453183	0	0	0.0211972	-6.20018	2.27661e-12	4.18909e-10
LAYN	10.6096	11.2198	10.4821	2.23213	2.56575	2.8923	-1.96792	2.31816e-12	4.24197e-10
C11orf87	0.826191	0.989053	0.891477	0.0106868	0.0221028	0.0308601	-5.26702	2.37786e-12	4.32731e-10
CXCL10	0.408679	1.02763	1.16557	0	0	0	-8.19864	2.53036e-12	4.57968e-10
SNX33	21.4294	24.0814	24.6232	6.89932	8.58635	7.22475	-1.52484	2.63521e-12	4.74352e-10
LTBP1	2.76626	2.73408	2.73288	0.304626	0.284018	0.502666	-2.81129	3.13611e-12	5.61465e-10
TPM1	78.938	81.6503	77.1226	19.565	23.0953	20.6248	-1.80724	3.24334e-12	5.77542e-10
ITGB8	1.22281	1.60243	1.08349	0.100923	0.116295	0.0555115	-3.73064	3.31264e-12	5.86727e-10
STAC2	18.2528	20.4802	18.6558	5.57618	6.37512	6.30859	-1.54949	3.58398e-12	6.3141e-10
GLT8D2	11.7653	11.9402	12.2281	2.26941	2.7106	2.59403	-2.14309	3.8465e-12	6.74074e-10
LRIG1	35.7949	40.5422	36.594	12.0611	12.3289	12.0254	-1.52986	4.75175e-12	8.2833e-10
PRRX1	1.90409	2.18313	2.57918	0.143081	0.0996803	0.115978	-4.10669	5.08801e-12	8.82304e-10
FAM212B	1.83756	2.17249	1.90081	0.116355	0.188145	0.142544	-3.61576	5.36742e-12	9.25907e-10
IGF1R	5.44116	5.97265	5.66218	1.81824	1.91702	1.85075	-1.50921	6.18657e-12	1.05621e-09
YPEL3	27.3554	32.6015	29.0712	8.35573	9.31635	8.988	-1.63682	6.17505e-12	1.05621e-09
PVRL1	7.72173	7.88649	7.70406	2.30251	2.61374	2.08475	-1.63274	7.02201e-12	1.1927e-09
ALS2CL	5.87438	7.14172	6.1444	16.5671	18.3075	15.4147	1.49435	7.84527e-12	1.32573e-09
BCHE	0.774294	0.675252	0.818209	0	0.0325058	0	-5.74349	8.72191e-12	1.46639e-09
COL21A1	0.331839	0.291238	0.332707	0	0.0111792	0	-5.95581	9.87374e-12	1.65166e-09
ADAMTS2	1.29004	1.55229	1.23958	0.0954668	0.094023	0.0481343	-3.98983	1.05285e-11	1.75234e-09
GRAMD3	1.51256	1.69244	1.42806	0.0169696	0.0772141	0.049003	-4.87034	1.18523e-11	1.96281e-09
FAM19A2	2.69992	2.75854	2.84997	0.248669	0.212152	0.16456	-3.62365	1.20031e-11	1.97789e-09
ARID5B	12.2247	13.1261	12.5818	4.05767	4.59348	4.27487	-1.45072	1.39805e-11	2.29232e-09
ACTG2	1.99862	2.10218	1.82801	0.0241476	0	0.0929744	-5.51274	1.51213e-11	2.46716e-09
ZYG11A	0.0273777	0	0.0110617	0.368739	0.466923	0.637433	5.30309	1.5478e-11	2.50071e-09
ADAMTS15	0.820229	1.23196	0.886313	0.0419452	0.0347011	0.0201874	-4.79704	1.54084e-11	2.50071e-09
ADRA1D	6.68863	7.61152	6.28212	0.9524	1.0971	0.939954	-2.67895	1.63313e-11	2.62577e-09
PLSCR4	20.4628	18.5776	19.7303	5.31284	7.96965	6.59318	-1.46277	2.13245e-11	3.41202e-09
AK4	5.02852	4.59393	4.63552	1.12532	1.39094	1.31438	-1.79332	2.57335e-11	4.07809e-09
RIPK4	55.015	64.2294	57.3899	17.996	20.7526	18.8724	-1.51389	2.57013e-11	4.07809e-09
TP53I11	2.06848	2.31715	1.67149	0.197308	0.210484	0.14494	-3.34629	3.25992e-11	5.14152e-09
MAT1A	0.113682	0.0603668	0.0524937	1.76773	1.78742	1.40936	4.55001	3.29227e-11	5.16793e-09
VGF	2.27665	1.8065	2.60415	9.9439	6.42995	9.59363	2.06115	3.50957e-11	5.48305e-09
TENM2	1.37155	1.55139	1.36496	0.0834337	0.20196	0.21416	-2.9968	3.6961e-11	5.74735e-09
SCARA5	0.295777	0.143973	0.193484	0	0	0	-7.92476	3.99862e-11	6.18871e-09
WISP1	11.2143	10.9236	10.3501	3.10258	3.84757	3.77923	-1.49591	4.28823e-11	6.60607e-09
DAB2	60.3331	68.6832	59.6228	18.1554	21.088	21.0798	-1.54255	4.46085e-11	6.84017e-09
ALDH7A1	4.90961	5.47044	4.99148	0.931137	1.19589	1.23473	-2.09001	4.78873e-11	7.30911e-09
TMC4	2.94327	3.17272	3.50099	0.181219	0.182048	0.137056	-4.15021	4.93993e-11	7.50529e-09
ANGPT1	3.08634	2.74907	2.15638	0.177817	0.245179	0.256741	-3.44745	5.32417e-11	8.05214e-09
SORL1	3.37535	4.04023	3.5133	0.808419	1.35214	1.09956	-1.6437	5.7489e-11	8.65497e-09
IQGAP2	3.41205	2.92377	3.07932	0.433062	0.595679	0.537384	-2.48403	5.90065e-11	8.84324e-09
LOC102723461	0.365069	0.527721	0.284078	0	0	0	-7.87861	6.41807e-11	9.57535e-09
CCDC102B	7.83094	8.38169	7.69766	2.18425	2.683	2.45774	-1.60421	6.45047e-11	9.58054e-09
ARHGAP29	1.85329	2.27344	1.93807	0.246774	0.396644	0.322369	-2.54711	7.43481e-11	1.09932e-08
PLAC9	5.16891	5.73171	4.66828	0.0955141	0.316074	0	-5.04258	7.97556e-11	1.17404e-08
CA4	2.50157	2.98882	2.42575	0.0523888	0.130023	0.0252137	-5.06274	8.53344e-11	1.2506e-08
ACCS	12.0473	15.0906	13.0602	3.77412	4.10304	3.62118	-1.70274	9.36998e-11	1.36715e-08
TGFBR1	19.1339	17.2027	17.286	5.60365	7.25509	6.19508	-1.39096	9.41437e-11	1.3676e-08
PRRT2	11.0224	12.3689	11.6165	3.49309	3.83343	2.87218	-1.67638	9.60801e-11	1.38964e-08
ITGB2-AS1	0.476021	0.465039	0.591787	0	0.0222044	0	-5.64903	9.77688e-11	1.40791e-08
CYB561A3	52.0449	55.8912	53.1143	16.066	20.3173	18.6955	-1.4462	1.09334e-10	1.56764e-08
INHBA	0.51073	0.711912	0.488735	0.0295545	0	0	-5.62795	1.15209e-10	1.64476e-08
SGCD	0.0895246	0.0805931	0.0632999	0	0	0	-7.81749	1.21635e-10	1.72904e-08
ZNF829	0.356563	0.248508	0.333151	0.012251	0.0101352	0	-5.16094	1.36579e-10	1.93318e-08
DNM3OS	6.89576	6.22028	6.26402	1.7692	2.64661	2.05678	-1.48053	1.43637e-10	2.02442e-08
FMO1	0.415263	0.466661	0.288741	0	0.0175684	0	-5.59478	1.54841e-10	2.17309e-08
CPE	3.21462	3.19984	2.5782	0.0794246	0.186172	0.20387	-4.14148	1.57482e-10	2.19158e-08
SPOCK3	0.470839	0.716657	0.695349	0.0357018	0	0.0171826	-5.03486	1.57045e-10	2.19158e-08
LRP1	27.8989	31.0836	26.2752	8.12084	9.94907	8.41252	-1.58499	1.64549e-10	2.28035e-08
SDPR	13.335	13.3862	12.1126	3.73704	4.54749	3.93972	-1.56492	1.7456e-10	2.409e-08
CTGF	9.00424	12.273	9.37228	1.93337	2.60906	2.20415	-2.08071	1.78958e-10	2.45945e-08
MTMR9LP	0.566036	0.420801	0.538716	0	0	0.0266241	-5.56676	1.89722e-10	2.5966e-08
ALDOC	9.7681	11.9564	10.7679	30.3584	23.8368	26.8841	1.42333	1.92108e-10	2.61843e-08
IDI1	17.719	15.2847	15.1037	37.0021	39.394	38.9626	1.36468	1.95263e-10	2.65053e-08
ACSM3	1.28375	1.04131	1.28353	6.74628	5.67023	6.4822	2.49129	1.97262e-10	2.66674e-08
CXCL12	53.4034	48.6969	51.4642	14.7154	19.4271	17.3167	-1.47588	1.99061e-10	2.68012e-08
MIR145	12.9554	15.7434	11.2742	0	0	0.703119	-5.55452	2.10818e-10	2.82692e-08
WWTR1	8.26269	8.00729	8.12494	2.41937	2.87349	2.54208	-1.53602	2.17252e-10	2.90146e-08
SERPING1	1.63632	2.05485	1.82259	0.145872	0	0.0312025	-4.86013	2.37166e-10	3.15469e-08
MYH10	2.35873	2.462	2.29447	6.01021	6.17885	6.01788	1.45831	2.55875e-10	3.38993e-08
SLC47A2	0.618582	0.68866	0.697827	0.0202014	0.0222834	0.0194452	-4.86518	2.57534e-10	3.39832e-08
SOD3	0.822107	0.923861	0.525281	0.0420412	0	0	-5.52617	2.68172e-10	3.51793e-08
ASB9	0.637957	1.01441	0.618621	0.0311741	0	0.030007	-5.06078	2.68722e-10	3.51793e-08
SLITRK6	0.664218	1.16301	0.717536	0.0153746	0.0508772	0.014799	-4.79971	2.86226e-10	3.73232e-08
JAG1	57.2445	74.3035	58.9588	19.761	21.4334	20.0909	-1.53366	3.16037e-10	4.10488e-08
P2RX4	0.594608	0.655354	0.547534	0	0.0377338	0	-5.19227	3.49868e-10	4.52571e-08
TRAM2	9.56884	11.5289	9.59682	3.28373	4.14087	3.69125	-1.36329	3.51169e-10	4.52571e-08
PADI4	0.296843	0.443756	0.26073	0	0	0	-7.71409	3.57164e-10	4.58513e-08
LGR6	0.954135	1.51499	0.959215	0.0330409	0.0615028	0.0318039	-4.6192	3.77885e-10	4.83241e-08
CADM3	50.4416	53.8453	46.9633	16.3397	20.0537	17.5099	-1.38654	4.09398e-10	5.19528e-08
SSPO	0.0937002	0.134093	0.102975	0.00412084	0	0.00594985	-4.89901	4.09226e-10	5.19528e-08
ARNT2	1.29695	1.67737	1.41539	0.0882038	0.141887	0.117919	-3.54718	4.27273e-10	5.40141e-08
LOC389033	2.98887	3.18394	3.35777	0.160302	0.0663085	0	-5.16506	4.3141e-10	5.43298e-08
DIRC3	5.44088	6.01582	5.23728	1.09439	1.25937	1.14054	-2.15271	4.58319e-10	5.75e-08
LOC102724536	0.433432	0.465431	0.35803	0.0317699	0	0	-5.14221	5.16159e-10	6.45121e-08
UBA7	17.6289	20.7512	18.3782	6.76642	7.13802	6.56768	-1.36832	5.19076e-10	6.46327e-08
TRO	1.57706	1.78369	1.57202	0.154001	0.0849361	0.142745	-3.58494	5.30401e-10	6.57955e-08
KCNIP3	22.2563	28.7858	24.781	9.32149	9.30684	9.24939	-1.34048	5.51008e-10	6.80968e-08
RHOJ	0.465798	0.467761	0.485678	0	0.0136673	0.0318039	-4.77911	5.64412e-10	6.94941e-08
KRT6A	0.21477	0.388072	0.289251	0	0	0	-7.66354	5.92843e-10	7.24559e-08
SEPT4	1.08204	1.22446	1.11412	0.0383767	0.0396861	0.046175	-4.64819	5.92389e-10	7.24559e-08
PKNOX2	0.548601	0.604478	0.329317	0.0172335	0.0142572	0.0165883	-4.77185	5.95974e-10	7.25708e-08
LMOD1	3.80237	4.4305	3.83481	0.623851	0.790922	0.413328	-2.61807	6.16655e-10	7.4814e-08
LRRC16A	0.961569	1.27712	1.18386	0.0698165	0.0701358	0.0672027	-3.93351	6.23468e-10	7.53646e-08
P2RX7	1.2369	0.928892	1.35399	0.00790664	0.0457879	0.0913277	-4.47337	6.28493e-10	7.54215e-08
ITGA1	10.3679	11.5095	10.895	3.77296	3.84764	3.81878	-1.41544	6.27044e-10	7.54215e-08
SUSD2	1.16636	2.13361	1.18742	0.0605853	0.0668293	0.0583171	-4.46678	6.68206e-10	7.98976e-08
TMEM119	0.464611	0.863502	0.566994	0	0.0517477	0.0100348	-4.69356	6.9682e-10	8.2957e-08
DAAM2	0.10593	0.19309	0.0823072	0.00447951	0	0	-5.99569	6.98802e-10	8.2957e-08
COL14A1	0.267528	0.312352	0.224498	0.0150841	0.00623952	0.00725971	-4.67399	8.42025e-10	9.96026e-08
LOC728763	0.338732	0.341006	0.323904	0	0.0154054	0.0179242	-4.70377	8.53126e-10	1.00556e-07
TLR6	0.425646	0.518296	0.39535	0.0161375	0.0311511	0	-4.63928	8.6728e-10	1.01862e-07
TMEM255A	0.124677	0.278062	0.201497	0	0	0	-7.62403	8.91075e-10	1.04287e-07
ID1	17.8288	17.8236	16.3803	47.2593	36.8116	41.8769	1.37985	9.29256e-10	1.08373e-07
PCDH7	5.22072	4.96156	4.74405	1.63911	1.82906	1.75509	-1.41198	9.63199e-10	1.11937e-07
FAM230C	1.54954	1.75839	1.83006	0.032763	0.0813141	0.0788411	-4.58613	1.04251e-09	1.20731e-07
C10orf10	20.3067	23.8288	22.8653	6.86496	8.6223	7.479	-1.44255	1.08203e-09	1.2487e-07
SLIT2	9.4648	9.79408	10.6526	3.23002	4.36683	3.52628	-1.32566	1.09084e-09	1.2545e-07
SPTBN5	0.856341	1.18904	1.02994	0.131376	0.108687	0.105381	-3.04825	1.10043e-09	1.26115e-07
TLE4	4.77531	4.67848	4.23171	1.14014	1.29694	1.03161	-1.87684	1.11834e-09	1.27726e-07
ATP1A4	0.00526713	0.00978922	0.0085125	0.21427	0.158101	0.250843	4.70555	1.17455e-09	1.33685e-07
APOC1	174.098	187.529	183.661	65.1469	71.1728	69.474	-1.30324	1.20025e-09	1.35678e-07
THRB	1.50722	1.79767	1.49525	0.188648	0.217271	0.238554	-2.79196	1.19825e-09	1.35678e-07
TENC1	76.436	92.1779	82.9388	28.0479	27.2638	26.6204	-1.51518	1.25758e-09	1.41675e-07
AC006145.4	0.77189	0.594332	0.570283	0.0242478	0	0.0466801	-4.64062	1.34533e-09	1.51046e-07
SOX4	12.3365	12.6611	12.2154	3.84052	5.17189	4.66056	-1.34262	1.43438e-09	1.605e-07
LIMS2	0.774955	0.99484	0.535841	0.0351358	0.0290677	0.0253653	-4.54284	1.55067e-09	1.72928e-07
DDR2	3.35092	2.59173	2.91095	0.601578	0.973844	0.9171	-1.72656	1.56603e-09	1.74055e-07
RANBP3L	0.363138	0.621223	0.386811	0	0.015014	0.0349376	-4.5938	1.70026e-09	1.88343e-07
STARD4-AS1	7.91	7.5128	6.77668	2.11749	2.9357	2.36859	-1.4785	1.73748e-09	1.91824e-07
SCG2	0.988816	1.20405	0.799039	0.0749778	0.0206763	0.024057	-4.51905	1.88137e-09	2.07019e-07
OPN4	0.437395	0.282264	0.333813	0.0133585	0	0	-5.88613	2.04459e-09	2.24235e-07
LRRC7	1.95027	2.46623	2.18788	0.251343	0.575071	0.408263	-2.31695	2.08392e-09	2.27793e-07
SNX10	0.437876	0.504564	0.339684	0.0385147	0.00796576	0	-4.63484	2.22253e-09	2.42146e-07
CNTN5	0.895262	0.687411	0.616151	0.0208542	0.0414063	0.0562057	-4.09432	2.24015e-09	2.43266e-07
LINC01142	0.321982	0.425192	0.41082	0	0	0	-7.53469	2.28027e-09	2.46813e-07
TLL1	6.76577	6.97605	6.65972	2.12484	3.05088	2.38916	-1.32979	2.37692e-09	2.56437e-07
KCNS2	0.258369	0.171497	0.201325	0	0	0	-7.53309	2.39239e-09	2.57268e-07
LOC441956	0.832017	0.817777	0.814558	0	0.0727688	0.0169334	-4.52162	2.57351e-09	2.75849e-07
LAMC1	83.1548	87.4213	79.3704	24.0494	28.0121	25.4039	-1.58786	2.60448e-09	2.78268e-07
IGSF3	1.61662	1.72836	1.65514	0.185509	0.214145	0.224243	-2.89718	2.7744e-09	2.93581e-07
DARC	8.13486	9.89497	6.26362	1.35252	1.7927	1.42787	-2.30534	2.76546e-09	2.93581e-07
EPHA7	2.88999	3.30748	2.6737	0.641248	0.754945	0.747812	-1.94551	2.77344e-09	2.93581e-07
STOM	0.597301	0.661169	0.617527	0.0193152	0.0399485	0.0185921	-4.41374	2.97827e-09	3.1415e-07
PIK3R3	8.96505	8.75183	8.57056	2.96616	3.18917	3.45293	-1.34908	3.11844e-09	3.27892e-07
CHST14	13.672	18.0936	16.6473	5.10329	5.43166	5.02484	-1.53478	3.13267e-09	3.28346e-07
MECOM	3.82109	3.72821	3.49807	0.970115	1.26774	1.00621	-1.66524	3.153e-09	3.29434e-07
NRXN3	0.415524	0.418156	0.35543	0.0267429	0.0276554	0.0128709	-4.02396	3.212e-09	3.34542e-07
EREG	7.70609	7.0378	5.94638	14.3757	17.2362	14.9739	1.27332	3.26845e-09	3.39355e-07
LPPR4	0.238562	0.356866	0.300919	0.0127948	0.0105851	0.0123158	-4.47904	3.58439e-09	3.70995e-07
TNFRSF10D	11.9806	10.2195	11.7644	26.6354	23.9443	25.1136	1.25973	3.60702e-09	3.72175e-07
CABLES1	6.28029	6.24125	6.64025	1.66861	2.20368	2.20188	-1.55525	3.96107e-09	4.07436e-07
TNS3	43.0047	46.8988	42.559	14.4417	17.2215	14.8595	-1.40763	4.04506e-09	4.14787e-07
NEIL1	5.44659	5.91969	5.00913	1.12021	1.19524	0.624791	-2.37296	4.08922e-09	4.18022e-07
APBB1	7.56344	8.54681	8.12528	2.49998	2.77415	2.51446	-1.53489	4.20826e-09	4.28867e-07
RNF157	0.586796	0.639672	0.683908	2.96529	3.09469	3.03939	2.35276	4.48333e-09	4.55498e-07
WNT5A	16.3372	17.3227	14.7507	4.8662	7.70796	6.38192	-1.25179	4.57565e-09	4.63456e-07
C9orf3	11.3983	11.4795	11.1688	4.24818	4.45338	4.19429	-1.29766	4.70257e-09	4.74859e-07
LOC101928801	3.8122	4.89289	4.3929	0.187956	0.528684	0.271379	-3.61359	5.12343e-09	5.14902e-07
GJB5	0.647216	0.902161	0.488134	0.0474399	0	0	-5.19622	5.13021e-09	5.14902e-07
HGF	0.201163	0.344131	0.19211	0	0.0166342	0.0145154	-4.35937	5.22848e-09	5.23179e-07
KLF8	1.12905	0.938277	1.04008	0.0851216	0.132039	0.0819349	-3.26815	5.57727e-09	5.54729e-07
AFF2	8.17595	7.2984	7.36035	2.71251	3.32012	2.94068	-1.2454	5.57009e-09	5.54729e-07
FIBCD1	0.290303	0.506842	0.369652	0.0193443	0.00800172	0.0186201	-4.50193	5.68011e-09	5.63266e-07
ZFP36	22.4417	23.847	24.0941	56.998	42.9048	54.7935	1.2407	6.0629e-09	5.99431e-07
LRIG3	6.48685	7.00471	6.35549	1.80599	1.77265	2.13614	-1.69267	6.18678e-09	6.09858e-07
MMP2	148.764	157.258	150.72	47.3786	51.0345	50.427	-1.51498	6.91748e-09	6.79863e-07
ACSS2	19.8814	23.229	22.5081	55.8046	43.9147	47.7161	1.27224	6.9843e-09	6.84399e-07
SPRY1	6.79695	9.04489	7.53477	2.06836	2.47	2.25061	-1.68109	7.21521e-09	7.04941e-07
MAML2	9.73872	9.30206	9.0622	3.05088	4.31508	3.56316	-1.26098	7.35596e-09	7.16578e-07
LY6D	0.838341	0.914535	0.559628	0	0	0	-7.42364	7.56853e-09	7.35124e-07
CPAMD8	1.4792	1.66946	1.93301	0.118085	0.213144	0.216995	-3.10621	7.78865e-09	7.54292e-07
SEMA3D	0.672336	0.720237	0.614984	0.0102669	0.0637032	0.0296476	-4.13418	7.8648e-09	7.59446e-07
ENO2	10.7496	11.3795	10.9483	26.8346	23.6158	23.4168	1.26269	8.07944e-09	7.77749e-07
DAB2IP	5.21275	6.18354	5.65133	2.00406	2.2372	1.8685	-1.37776	8.1013e-09	7.77749e-07
METTL7B	0.951127	1.1905	0.6431	0	0	0.123256	-4.35622	8.29221e-09	7.91488e-07
ADAMTSL1	0.0548111	0.118847	0.0561027	0	0	0	-7.41286	8.27476e-09	7.91488e-07
DNHD1	2.64717	2.64531	2.66184	6.34161	5.75509	5.21244	1.22518	9.21952e-09	8.7747e-07
TNNI2	0.398462	1.1445	0.702518	0	0	0	-7.39539	9.5787e-09	9.09044e-07
PLXDC2	0.147784	0.232578	0.179131	0.00524144	0	0.0227035	-4.21165	9.76586e-09	9.24157e-07
ANK1	1.22524	1.75325	1.23189	0.187004	0.203412	0.220004	-2.6811	1.03943e-08	9.80824e-07
PDE3A	0.251829	0.312024	0.256663	0.0149665	0.00825447	0.0192082	-4.15544	1.15135e-08	1.08335e-06
DDR1	23.1932	26.6495	23.561	9.85633	9.67368	9.81425	-1.21956	1.19569e-08	1.12188e-06
NFATC4	0.124866	0.0988446	0.183118	0.0101694	0	0	-5.09935	1.23019e-08	1.151e-06
ABRACL	10.759	9.45152	11.7412	30.0866	32.0021	30.7176	1.64021	1.23636e-08	1.15351e-06
DNAJC22	3.55437	3.6931	3.11532	0.438489	0.642786	0.622003	-2.50087	1.26057e-08	1.17279e-06
ACKR4	3.93147	4.85726	3.05859	0.408723	0.614791	0.333812	-3.01814	1.43992e-08	1.3359e-06
KSR1	2.16011	2.39433	2.27904	0.52488	0.523541	0.50523	-2.03322	1.4833e-08	1.3723e-06
ZNF37BP	5.39497	5.78373	5.36707	1.85618	2.46434	1.88298	-1.31339	1.49627e-08	1.38045e-06
FSTL1	256.973	276.1	247.953	66.7418	91.5406	79.4539	-1.61489	1.64057e-08	1.50937e-06
DMD	1.36139	1.2409	1.17675	0.261737	0.35356	0.255875	-2.0138	1.69342e-08	1.55368e-06
SFR1	7.25848	6.64572	7.28546	19.0356	16.1373	18.0157	1.4314	1.70523e-08	1.56019e-06
ETV4	6.15144	6.69042	6.36541	16.3904	13.4152	15.0933	1.32893	1.92749e-08	1.75869e-06
LHX6	0.137304	0.164048	0.237754	1.74684	1.50463	1.79216	3.31931	1.95454e-08	1.77847e-06
QPRT	0.462035	0.627521	0.41644	0	0	0.0376137	-5.0499	2.07892e-08	1.88647e-06
HTRA3	44.4985	48.9706	44.9885	19.0237	17.8063	18.4787	-1.22039	2.08767e-08	1.88923e-06
AGPAT9	3.35036	3.32508	3.49731	9.66302	8.63302	9.26108	1.54088	2.17234e-08	1.96049e-06
EXPH5	0.91056	0.82287	0.861811	2.4707	2.35047	2.55502	1.61009	2.44446e-08	2.20008e-06
PHLDB1	19.1819	22.3673	20.2605	7.45195	9.18488	8.06192	-1.22158	2.51221e-08	2.25493e-06
MAP3K5	1.30219	1.67697	1.28012	0.101461	0.13057	0.173622	-3.28414	2.59511e-08	2.32305e-06
TMOD2	0.0891044	0.112375	0.0900039	0	0.00868377	0	-4.69035	2.65776e-08	2.37271e-06
ARHGAP28	0.266644	0.365157	0.442278	0.0205732	0.0297852	0.0099015	-4.0047	2.71212e-08	2.41474e-06
GALNT15	16.1025	16.5932	17.8462	5.90732	7.74642	7.06102	-1.18523	2.72249e-08	2.41747e-06
ANKRD33B	4.82258	4.8487	4.71045	1.72515	2.05424	1.73993	-1.27927	2.87717e-08	2.54799e-06
TMEM63C	0.649373	0.653732	0.603454	2.93917	2.63338	2.82914	2.24249	2.90857e-08	2.56893e-06
CHST15	0.160281	0.0919024	0.184634	0.0224969	0	0	-4.17606	3.0082e-08	2.64986e-06
PLEKHS1	0.129405	0.138291	0.104569	0	0	0	-7.28478	3.04173e-08	2.67213e-06
RP11-893F2.6	2.54196	3.01178	1.79734	0.279483	0	0.0672549	-4.28231	3.04962e-08	2.67213e-06
SETBP1	2.56445	2.66155	2.51587	0.688121	0.976942	0.754978	-1.5755	3.07193e-08	2.68457e-06
TLR1	0.422198	0.614093	0.445002	0.0403648	0.0417421	0	-4.00355	3.19073e-08	2.78106e-06
SDC2	23.2345	23.1984	21.2849	8.48826	9.88077	9.47901	-1.1795	3.20237e-08	2.78387e-06
SLC50A1	19.4827	19.2432	19.4972	43.9079	38.8167	40.6614	1.18717	3.21102e-08	2.78409e-06
ATP1A2	0.797155	0.591626	0.951112	3.2117	2.94901	3.07447	2.08222	3.27315e-08	2.83055e-06
FMOD	0.0897531	0.200172	0.217582	0	0	0	-7.26702	3.35092e-08	2.89026e-06
LINC01016	0.157713	0.189664	0.179921	0	0	0	-7.26985	3.42654e-08	2.94505e-06
VNN1	0.410656	0.275608	0.221227	0	0.0415032	0	-4.16291	3.43224e-08	2.94505e-06
SEPP1	0.769628	0.530231	0.675532	0.0291788	0.0241396	0.0561729	-4.02701	3.48945e-08	2.98641e-06
LTBP2	1.10724	1.83556	1.19574	0.217927	0.186507	0.188068	-2.69864	3.60463e-08	3.07631e-06
SHC2	2.62654	2.83906	2.38886	0.157078	0.319876	0.197719	-3.4283	3.61307e-08	3.07631e-06
MAPKBP1	6.92308	8.46801	7.93705	2.92589	3.38148	2.96998	-1.228	3.62612e-08	3.0795e-06
MAP3K8	5.0371	4.97523	5.45915	1.04494	1.38316	1.16507	-2.00341	3.67007e-08	3.10886e-06
ARHGEF17	25.3351	30.2088	26.2742	10.2445	11.2306	10.3238	-1.26096	3.68875e-08	3.11672e-06
LOC101929641	1.4443	2.63061	1.72731	0.127038	0.105098	0	-4.41777	3.74384e-08	3.15521e-06
PLXNB3	6.18849	7.98296	6.78253	2.80732	2.5393	2.59549	-1.29612	3.93599e-08	3.30873e-06
CCDC80	127.947	140.318	122.347	41.4622	49.8206	42.1907	-1.44731	4.14056e-08	3.47188e-06
LAPTM5	2.16634	2.20716	2.30949	9.81433	6.73052	7.66525	1.96109	4.3687e-08	3.65394e-06
TSPAN3	57.7067	54.4218	55.7272	21.7578	22.4778	22.3239	-1.23158	4.59925e-08	3.83707e-06
PAQR3	4.47101	3.44877	3.5872	7.20308	9.33842	7.94374	1.19126	4.69021e-08	3.90313e-06
PARVA	15.7466	16.5076	15.6389	5.95168	7.39898	6.35015	-1.17975	5.12056e-08	4.25058e-06
NKAIN2	0.244352	0.280052	0.256691	0	0.0296347	0	-4.38647	5.25419e-08	4.3506e-06
SHROOM2	0.0464686	0.104356	0.0625836	0	0	0	-7.22557	5.3091e-08	4.38511e-06
IYD	0.119622	0.0555807	0.0332281	0	0	0	-7.23256	5.54535e-08	4.56884e-06
MIR143HG	2.01102	2.78963	1.43664	0.192266	0.132551	0.0616894	-3.87646	5.61688e-08	4.61629e-06
FBXL7	0.133139	0.0914468	0.0935532	0	0	0	-7.21834	5.90435e-08	4.82859e-06
C4B	1.32508	1.49666	1.27099	0.136214	0.127388	0.125414	-3.28611	5.89504e-08	4.82859e-06
NES	0.220901	0.366567	0.199756	0.0115655	0.0239202	0.0111325	-3.90023	6.09696e-08	4.97383e-06
NMNAT2	0.872161	1.02723	0.962916	0.0613262	0.0922453	0.0643967	-3.59908	6.12834e-08	4.98715e-06
ZCWPW1	2.05514	1.58051	1.91841	6.18461	5.92225	6.03745	1.81068	6.38799e-08	5.1857e-06
GLIS1	2.40449	3.87067	3.18226	0.333062	0.568304	0.270501	-2.90603	6.51292e-08	5.26132e-06
MMP17	18.5132	18.7493	18.5309	7.59466	7.19954	6.73219	-1.2706	6.50667e-08	5.26132e-06
COL24A1	0.175396	0.254934	0.24349	0.0148341	0.0163629	0.00951915	-3.89015	6.59047e-08	5.31102e-06
DEPTOR	9.61482	9.81075	8.98826	2.62147	3.10684	2.73459	-1.6444	6.71682e-08	5.39971e-06
PLEKHG2	6.74862	8.05857	7.27304	3.06655	3.11282	2.89742	-1.17954	6.9384e-08	5.56432e-06
LOC102724554	7.83016	8.23089	7.64727	2.31426	2.62681	2.57513	-1.55435	7.14126e-08	5.71318e-06
PPAP2C	2.99577	2.81935	3.20719	10.5736	10.622	12.278	1.99337	7.25591e-08	5.79092e-06
TBC1D2B	10.3548	11.1102	10.6924	4.46281	4.61722	4.2459	-1.16802	7.47869e-08	5.95436e-06
NHSL2	0.17208	0.231706	0.368919	0.0115836	0.0159717	0.0222998	-3.82133	7.66161e-08	6.08538e-06
CD55	42.1071	32.6889	40.3111	80.9491	84.0275	91.6706	1.25972	7.68854e-08	6.09216e-06
EPG5	6.31446	6.45148	6.31714	13.3796	14.3454	13.0815	1.19904	7.96382e-08	6.29522e-06
HMGCS1	59.4468	59.7931	55.9174	157.795	150.122	156.315	1.50964	8.11426e-08	6.39886e-06
KCNMB4	0.174147	0.284597	0.160134	0.0132048	0.0163864	0	-4.16331	8.43458e-08	6.63567e-06
NXF3	10.3918	11.9349	9.70552	2.98351	2.48227	2.75759	-1.85738	8.60181e-08	6.7512e-06
PINK1	11.3524	13.6744	12.1219	26.0386	25.2802	25.4709	1.15065	8.66168e-08	6.78212e-06
SYTL2	0.336826	0.370187	0.269564	0	0.0324049	0.0308481	-3.80653	8.75692e-08	6.84051e-06
GPRIN3	0.0723654	0.0476334	0.041421	0	0	0	-7.17913	8.8016e-08	6.85925e-06
SPEF2	0.111658	0.132583	0.140355	0.0102304	0.00564238	0.00656493	-3.94957	8.86562e-08	6.89292e-06
EYA1	0.671659	0.744405	0.672216	0.0406499	0.0448393	0.0521707	-3.80003	9.20518e-08	7.14016e-06
USH1C	0.156987	0.168918	0.113504	0	0	0	-7.17118	9.33853e-08	7.22667e-06
CLN6	13.4037	15.3637	13.9078	4.50139	5.91805	4.45706	-1.4182	1.04936e-07	8.1016e-06
RAB30	2.6667	2.98675	2.52463	0.808605	0.926836	0.956577	-1.5001	1.09297e-07	8.41868e-06
MEIS1	5.98368	7.33226	6.27854	1.75658	2.00845	2.26506	-1.59727	1.09938e-07	8.44839e-06
SUSD4	0.0790604	0.15306	0.111802	0	0	0	-7.14861	1.10644e-07	8.48298e-06
NR1D1	26.9467	26.333	26.3121	58.073	53.1219	54.5053	1.16147	1.12209e-07	8.58305e-06
SCN3A	0.1091	0.0666237	0.0554156	0	0.00567066	0	-4.88843	1.1392e-07	8.68245e-06
FAM26E	2.70106	2.93988	3.21726	0.25429	0.473341	0.507025	-2.73819	1.14032e-07	8.68245e-06
LINC00920	2.36934	1.90423	1.81112	0.140813	0.203864	0.0677705	-3.72947	1.2042e-07	9.14781e-06
SVIL	18.9882	21.0524	18.1102	7.51716	8.97188	7.66913	-1.16525	1.25838e-07	9.53752e-06
SEMA3C	24.3105	24.6148	22.6076	7.76332	12.8856	9.75387	-1.1341	1.26278e-07	9.549e-06
BCAM	8.59682	8.31342	9.83856	2.96955	2.93719	3.30021	-1.43562	1.26658e-07	9.55587e-06
DCHS2	0.63324	0.742839	0.538946	0.0794181	0.0941733	0.030578	-3.11951	1.27637e-07	9.60789e-06
TLN2	6.2394	6.01533	5.94459	2.3254	2.97872	2.45243	-1.12855	1.31677e-07	9.88948e-06
ABCA13	2.84603	3.14586	2.67234	5.32682	6.56078	5.71972	1.12487	1.31988e-07	9.89041e-06
CALD1	82.1815	79.7684	76.8085	26.3382	33.3265	29.7517	-1.31528	1.36167e-07	1.01806e-05
ABCA10	1.73152	2.07246	1.95888	0.360445	0.340194	0.244331	-2.50332	1.37607e-07	1.02651e-05
ITM2B	45.7607	46.9944	44.0549	16.6805	21.9337	19.9395	-1.12257	1.38336e-07	1.02962e-05
C15orf52	49.3667	55.1359	52.1355	21.069	21.159	20.0886	-1.22677	1.38933e-07	1.03175e-05
SASH1	7.60715	7.36959	7.06305	2.6032	3.62098	3.01719	-1.15229	1.41227e-07	1.04644e-05
SGCA	0.450021	0.627288	0.469716	0.0618483	0	0	-4.4825	1.52991e-07	1.13108e-05
ARRDC4	13.2686	12.4771	12.54	4.76536	5.55069	5.37047	-1.18473	1.54532e-07	1.13992e-05
TNNT3	1.38514	1.51771	1.26965	0.0454604	0.0752184	0.175034	-3.68772	1.58388e-07	1.16555e-05
PLOD2	7.30645	7.1802	7.18031	1.99714	3.11333	2.48904	-1.40989	1.59062e-07	1.16555e-05
MARCKS	116.474	110.869	106.941	34.379	46.2177	43.6062	-1.32695	1.58973e-07	1.16555e-05
BBS1	12.5605	13.6228	14.4607	5.4553	5.91759	4.87468	-1.22028	1.63016e-07	1.19189e-05
FBLN7	5.42648	6.75742	5.76821	1.13453	1.02693	1.36186	-2.2448	1.67485e-07	1.22187e-05
CLIC2	2.34382	1.93604	1.68354	0.131234	0.11844	0.252643	-3.45888	1.76403e-07	1.2841e-05
SPRR2D	2.48606	3.58483	4.95304	0	0.506842	0.272175	-3.67106	1.77764e-07	1.29117e-05
LOC388692	2.81559	2.82453	2.86423	0.879988	1.18735	1.07393	-1.33481	1.82094e-07	1.31972e-05
MMP28	0.420834	0.810755	0.646956	0.078997	0.0560177	0	-3.66011	1.83871e-07	1.32969e-05
JPH2	5.88591	6.94237	5.53356	2.03963	2.62064	2.4044	-1.27569	1.85186e-07	1.33629e-05
CCDC85A	1.18897	1.48682	1.04381	0.112972	0.0801096	0.108743	-3.51142	1.87457e-07	1.34973e-05
SOX9	5.17792	4.98429	4.8445	1.22518	1.62174	1.09283	-1.82655	1.90044e-07	1.3625e-05
EVA1C	0.0208135	0.0386829	0.0504568	0.469121	0.407034	0.440545	3.61822	1.90054e-07	1.3625e-05
GRASP	0.185989	0.157805	0.228707	0	0.0147108	0	-4.82909	1.90623e-07	1.36364e-05
LOC440300	2.85893	3.0902	2.97291	0.872686	1.03676	0.744469	-1.64643	1.95835e-07	1.3979e-05
LTF	12.713	9.92015	13.0148	20.8583	27.2766	23.9309	1.11677	1.98716e-07	1.41541e-05
NRCAM	12.5276	12.4307	12.0675	4.98895	5.69167	5.31961	-1.10798	2.02448e-07	1.4389e-05
ACSS1	8.33067	10.2165	8.57738	3.51121	3.54172	3.51827	-1.25631	2.0327e-07	1.44165e-05
KIF13A	0.0934052	0.134688	0.101506	0	0.0146484	0.00340869	-3.93364	2.10416e-07	1.48915e-05
EBP	26.1754	27.0946	23.1118	57.6973	46.1241	51.4462	1.12796	2.12235e-07	1.49881e-05
PODNL1	1.8245	1.85371	1.43502	0.169395	0.147516	0.163053	-3.30292	2.13874e-07	1.50718e-05
NID2	1.10043	1.20804	0.912267	0.156722	0.0466759	0.0784443	-3.40624	2.15673e-07	1.51345e-05
LOC100128076	0.610223	0.256529	0.305257	0.0319488	0	0.0153764	-4.44948	2.15678e-07	1.51345e-05
PTPDC1	6.62794	4.55219	6.20005	12.1411	12.0843	11.1619	1.12874	2.26832e-07	1.58835e-05
NIPAL2	6.57255	7.81362	5.97136	2.20031	2.79397	2.85128	-1.27313	2.28776e-07	1.59858e-05
IFIT3	11.2885	11.0964	10.3523	2.23596	5.34168	3.76357	-1.42897	2.31996e-07	1.61767e-05
LOC440157	18.9383	22.374	20.7273	8.4135	9.13025	9.16626	-1.11317	2.35145e-07	1.63276e-05
LINC00639	0.149354	0.182951	0.142633	0	0.0123501	0	-4.80958	2.35045e-07	1.63276e-05
ELOVL7	8.23081	6.27683	6.90996	12.6326	16.4935	14.2969	1.1214	2.37386e-07	1.64487e-05
SH2D5	11.0709	9.86275	11.0841	22.5336	20.1469	21.1251	1.09841	2.45203e-07	1.69549e-05
C5orf46	0.583873	0.868125	0.471814	0	0	0	-7.06672	2.48938e-07	1.71585e-05
IL17B	0.851075	1.47861	1.16616	0.0406842	0.0673157	0.0783221	-4.03127	2.49184e-07	1.71585e-05
MYPN	3.19972	3.66413	3.59643	7.03603	7.65124	7.16593	1.1651	2.73612e-07	1.88015e-05
SLC20A1	28.2131	27.0809	27.6192	60.7523	54.3059	59.1092	1.17458	2.74984e-07	1.88566e-05
FURIN	20.3312	21.8392	21.5791	9.28999	9.51463	9.06004	-1.09109	2.91387e-07	1.99401e-05
SLC27A2	3.42331	4.0901	3.41835	0.376384	0.578279	0.452866	-2.8506	3.12366e-07	2.13317e-05
TRABD2B	0.308483	0.247248	0.305365	0.0169584	0.0210445	0.0285662	-3.56481	3.25753e-07	2.22002e-05
RNF150	3.06644	3.47772	3.23272	0.641864	0.799312	0.715387	-2.07722	3.31907e-07	2.25719e-05
TFPI2	10.8127	10.7482	10.3033	2.93262	4.05809	3.49373	-1.5014	3.32571e-07	2.25719e-05
ABLIM1	0.688756	0.781691	0.668337	0.0682784	0.0744594	0.0985833	-3.04018	3.34466e-07	2.26541e-05
SYT8	0.365407	0.660262	0.196851	0	0.0184651	0	-5.38492	3.35917e-07	2.27059e-05
SAMD9	2.5885	2.61149	2.2261	0.454796	0.682683	0.640859	-1.9591	3.38595e-07	2.28404e-05
C10orf32	8.57169	7.83157	7.29523	1.54433	2.52247	2.24883	-1.80536	3.40384e-07	2.28679e-05
CLDN1	31.5106	33.3504	29.7535	10.7352	16.7457	14.0436	-1.0873	3.39728e-07	2.28679e-05
EXOSC5	40.7903	41.9228	45.3194	91.539	74.9809	86.089	1.08437	3.41126e-07	2.28713e-05
BHLHE40	34.0581	33.8959	34.9157	75.5699	64.9543	73.2912	1.15952	3.42193e-07	2.28965e-05
TUBA1A	59.0437	72.3451	61.6314	28.0775	27.8891	27.1638	-1.11221	3.48672e-07	2.3283e-05
PDZRN3	0.0956564	0.0474085	0.159749	0	0	0	-7.01755	3.5415e-07	2.36012e-05
CSPG4	6.82329	8.88681	7.34596	3.41566	3.16254	3.38108	-1.10758	3.57541e-07	2.37793e-05
PPL	0.556943	0.787021	0.505844	0.0404856	0.0544271	0.0535836	-3.52029	3.68865e-07	2.44833e-05
LOX	6.15622	6.68686	5.92851	2.03594	2.52649	2.48117	-1.31167	3.71565e-07	2.46132e-05
CYP4F11	0.18082	0.424079	0.299191	0.00946701	0.0469921	0	-3.76388	3.78336e-07	2.50117e-05
ACAT2	18.3911	22.6057	19.3505	43.8343	37.2861	37.7042	1.08133	4.07981e-07	2.69178e-05
ZCCHC24	16.9187	18.2821	16.9622	8.11699	7.36635	7.52822	-1.07706	4.14385e-07	2.72859e-05
FABP6	0.153721	0.238081	0.124218	2.16899	1.70118	1.46416	3.45504	4.21801e-07	2.77192e-05
RGS6	0.109676	0.105559	0.0759657	0	0.0106886	0	-4.3903	4.39997e-07	2.88577e-05
RASGRP3	0.43967	0.59754	0.595107	0.0483407	0.029994	0.0523473	-3.52786	4.65924e-07	3.04978e-05
PLXDC1	0.0827625	0.0931004	0.112637	0	0.00792422	0	-4.73463	4.6693e-07	3.05033e-05
CBLN3	4.63535	4.77068	5.0245	0.685006	0.963396	0.791234	-2.46003	4.80423e-07	3.1323e-05
CTSH	6.59273	6.09279	6.17631	15.9906	15.1729	16.2162	1.43199	4.89203e-07	3.18328e-05
RASSF9	0.960313	1.1949	0.828618	0	0.0888298	0.155031	-3.47145	5.09491e-07	3.30232e-05
BNC1	16.0218	15.8582	15.4855	6.71396	7.59262	6.69191	-1.07109	5.09335e-07	3.30232e-05
CNTNAP3	0.702394	0.74704	0.64961	0.0491035	0.0590883	0.0859368	-3.32306	5.37439e-07	3.47666e-05
LETM2	1.44472	1.74816	1.87288	4.64364	4.92091	4.28112	1.552	5.44169e-07	3.51334e-05
IGSF10	0.129628	0.12046	0.0768163	0.00633435	0.00524039	0.0121944	-3.63412	5.59383e-07	3.60454e-05
LCE2A	0.148138	0.0917739	0.51873	2.11736	2.78473	2.76972	3.37309	5.61175e-07	3.60907e-05
CXCL11	0.673478	0.541272	0.632474	0	0.0827824	0.0385271	-3.7048	6.02225e-07	3.86556e-05
NRIP3	3.73754	4.13645	3.91946	8.37898	8.90047	8.8775	1.25164	6.41078e-07	4.09906e-05
TMOD1	1.01538	1.21315	0.903241	0.0469067	0.170745	0.0451507	-3.44386	6.40213e-07	4.09906e-05
FAM20C	5.92013	6.11703	6.38139	13.9314	12.1758	13.4321	1.20553	6.56522e-07	4.18972e-05
LOC643733	19.4569	20.0118	18.4703	2.64809	4.42446	3.54854	-2.34377	6.76371e-07	4.3081e-05
PTX3	175.999	146.787	151.972	56.2044	76.2431	63.8061	-1.1732	6.89809e-07	4.38525e-05
RUNX1T1	1.97333	1.83074	1.84417	0.43607	0.508611	0.471353	-1.8925	7.12906e-07	4.5234e-05
ITGB2	1.21505	1.32837	1.45112	0.147343	0.0893909	0.122917	-3.36251	7.24411e-07	4.58762e-05
MAN2C1	39.5245	42.1649	42.2777	19.9634	17.3944	17.1713	-1.08108	7.26867e-07	4.59438e-05
ENPP1	3.49204	3.55533	3.13608	0.915585	1.41488	1.09332	-1.4706	7.28873e-07	4.59829e-05
HMGA1	148.234	137.478	155.798	397.163	321.425	365.343	1.40012	7.42943e-07	4.67814e-05
CKS1B	49.9548	55.7707	55.1951	104.491	100.172	105.669	1.05059	7.81333e-07	4.91053e-05
CRISP2	0.0509501	0.10653	0.0411715	0.630206	0.729914	0.525731	3.32647	8.14634e-07	5.11013e-05
ILDR2	0.0964886	0.0800574	0.0974627	0.00757763	0	0.00729394	-4.05326	8.49822e-07	5.32078e-05
SEMA4B	9.98845	10.5381	10.509	4.69319	4.10267	4.11844	-1.16129	8.92332e-07	5.5764e-05
AKAP13	8.88866	9.10136	8.6094	3.62912	4.50084	3.80154	-1.05478	9.39646e-07	5.85001e-05
DSEL	8.46016	8.40914	7.75019	3.1583	3.93073	4.00341	-1.04801	9.39438e-07	5.85001e-05
CYP39A1	0.426673	0.559161	0.380147	0.0240573	0.0199025	0.0694699	-3.45847	9.45015e-07	5.87239e-05
PRKG1	2.3029	2.01895	2.23867	0.425507	0.676157	0.555565	-1.88257	9.51631e-07	5.90243e-05
PTTG1	26.3093	32.3639	25.9437	54.6389	55.3341	53.8201	1.05583	9.5578e-07	5.91708e-05
INSIG1	74.4693	72.929	74.0171	166.714	159.234	172.439	1.27391	9.72311e-07	6.00819e-05
MERTK	0.39815	0.318062	0.355603	2.38846	1.80442	1.96638	2.62481	9.82803e-07	6.06172e-05
KDELR3	14.0082	13.9759	16.6935	30.1264	24.7415	32.4849	1.07098	1.00715e-06	6.20032e-05
CORO2B	0.35795	0.455831	0.690989	0.0655929	0.0542647	0.0140305	-3.36519	1.02521e-06	6.29981e-05
ZNF788	0.310325	0.209073	0.15046	0.0341194	0	0.00821052	-3.85793	1.02964e-06	6.31534e-05
FAM83H	5.41001	5.88135	5.59039	2.19186	2.7975	2.15294	-1.13904	1.03535e-06	6.33859e-05
COLCA2	0.344299	0.411361	0.291468	0.0360522	0	0	-4.63216	1.03968e-06	6.35336e-05
VWA1	0.577248	0.781309	0.542514	0.0620873	0.0799004	0.0265613	-3.36955	1.11678e-06	6.80176e-05
ADPRHL1	0.62687	0.451761	0.816697	0.0562635	0.0581832	0.0541571	-3.35533	1.11716e-06	6.80176e-05
LOC101927686	0.968367	1.34982	0.961842	0.133087	0.0367008	0.128105	-3.34901	1.1228e-06	6.82356e-05
C12orf79	5.09537	5.63531	5.34495	0.84165	1.25115	1.24053	-2.16651	1.13711e-06	6.89785e-05
STARD5	6.02052	7.55124	6.31331	1.39658	1.17121	1.01283	-2.36804	1.19025e-06	7.20702e-05
TIMP3	0.165186	0.17331	0.172236	0	0.0193873	0.0169179	-3.61163	1.24438e-06	7.521e-05
UBE2Q2	18.7204	19.4606	19.9854	7.57208	10.4481	8.28489	-1.04351	1.25053e-06	7.54444e-05
COL9A3	0.576417	1.06037	0.684425	0.0905366	0.0856007	0.0373488	-3.31221	1.28477e-06	7.73689e-05
SEC14L5	0.113199	0.159894	0.102451	0.0149352	0.00823721	0	-3.8344	1.32878e-06	7.98738e-05
IFIT2	7.20151	6.76989	6.88727	1.52656	3.42357	2.12445	-1.45942	1.34512e-06	8.07098e-05
RP11-276H19.1	0.299787	0.266203	0.301468	0.0512725	0.0121193	0.0141008	-3.37061	1.36327e-06	8.16509e-05
SPAG5	7.30815	7.59024	7.61145	14.2556	14.7123	14.5912	1.05511	1.42744e-06	8.53398e-05
IVD	21.8697	23.24	22.8637	9.68343	10.7858	10.4412	-1.03443	1.43227e-06	8.54744e-05
PLEKHG4	21.0152	24.3832	21.2343	9.99204	10.6811	9.3547	-1.0473	1.43984e-06	8.57716e-05
PPM1L	4.06137	4.21181	4.16789	0.840441	1.27822	0.956064	-1.91395	1.46002e-06	8.68174e-05
ACSL5	6.11355	6.78401	6.81409	1.99161	2.70584	2.05753	-1.44299	1.46544e-06	8.69836e-05
FHL1	1.78546	1.69072	1.5141	0.141818	0.284052	0.21554	-2.85189	1.48421e-06	8.79401e-05
CENPH	14.2059	15.2351	15.1019	28.6465	27.834	33.4096	1.11599	1.53855e-06	9.09969e-05
TP53INP1	2.01711	2.16763	2.16495	0.381	0.498675	0.366737	-2.24496	1.55245e-06	9.16554e-05
CEP70	4.98528	4.98491	4.93883	9.54433	9.3325	9.99485	1.05659	1.55713e-06	9.17682e-05
TUB	0.548705	0.762838	0.590031	0.047503	0.0668083	0.0731593	-3.22883	1.63871e-06	9.64045e-05
PCOLCE	273.253	289.308	293.046	110.25	115.091	119.758	-1.20713	1.66578e-06	9.7823e-05
LOC101927943	0.2265	0.434115	0.50333	0.077822	0	0	-3.79318	1.67398e-06	9.81307e-05
NKX2-1	0.6403	0.389463	0.583264	0	0.0741251	0.0739241	-3.28537	1.70015e-06	9.94885e-05
AMIGO2	15.2518	16.6108	15.1251	6.96269	7.31284	6.99138	-1.04078	1.72777e-06	0.000100926
SEMA6D	0.854286	0.861202	0.699574	0.0880562	0.0520347	0.145302	-2.97391	1.73832e-06	0.000101364
WDR73	12.1422	12.2158	11.59	4.58792	4.78076	4.46442	-1.27464	1.74932e-06	0.000101827
CH25H	1.12433	1.14338	0.959972	0.139944	0.0771835	0.0898033	-3.2706	1.76342e-06	0.000102467
TLR5	0.783941	0.776661	0.712016	0.06411	0.0825036	0.0685666	-3.28242	1.77573e-06	0.000103002
BUB1	6.80164	7.59068	6.90604	12.8792	15.1011	13.4181	1.06084	1.82513e-06	0.000105682
MFGE8	82.2186	89.0502	80.3373	39.3351	35.7979	35.1344	-1.08651	1.86087e-06	0.000107538
NAT16	0.0196522	0.0365245	0.0635218	0.507766	0.19663	0.405564	3.24964	1.86367e-06	0.000107538
SORBS2	6.38321	5.78712	5.88982	2.43186	3.03496	2.83993	-1.01836	1.89409e-06	0.000109103
MT1E	49.8336	56.3981	58.0337	25.1712	24.9029	21.8381	-1.0888	1.90434e-06	0.000109503
PSG5	7.70029	10.6507	7.46115	16.4622	21.4988	18.336	1.22661	1.9603e-06	0.000112525
ZNF362	4.71568	5.17566	5.07877	1.46324	1.24552	1.66898	-1.66989	1.96806e-06	0.000112775
PLXND1	7.81826	8.96288	8.14266	3.77744	3.87965	3.60055	-1.04369	2.00913e-06	0.00011493
TCF4	3.22509	2.9947	2.93835	1.05024	1.45556	1.26104	-1.17972	2.05616e-06	0.000117418
SYNM	4.23684	3.89286	4.00822	1.56879	1.63768	1.43855	-1.28263	2.09086e-06	0.000119193
GOLT1B	12.49	9.65556	11.3924	19.8914	22.7297	20.4704	1.01393	2.0974e-06	0.000119361
SAMD5	0.351309	0.343644	0.336179	0.0355761	0.0546594	0.00978407	-3.22991	2.12381e-06	0.000120656
TMSB15B	0.79007	0.693403	0.354687	0	0	0	-6.82604	2.14929e-06	0.000121895
PROC	0.435657	1.01211	0.786232	0.0159665	0.079254	0.12295	-3.21875	2.21537e-06	0.000125428
BZRAP1	0.0262478	0.0731743	0.0545407	0	0	0	-6.80688	2.26409e-06	0.000127967
SERINC2	13.599	18.8984	14.0176	6.7016	7.33484	6.94759	-1.04568	2.33173e-06	0.000131566
FAM189A2	0.211461	0.399785	0.294614	0.0160342	0.0596926	0.00771695	-3.25885	2.34642e-06	0.00013217
TMEM80	5.50505	6.10223	5.51862	1.54024	1.36383	1.36675	-1.89929	2.39222e-06	0.000134521
VWA5A	0.799807	1.1316	1.10047	0.126756	0.0983105	0.0838821	-3.18273	2.41371e-06	0.000135499
LRP4	0.775868	0.953678	0.783701	0.13959	0.160392	0.0335909	-2.80458	2.48818e-06	0.00013935
DONSON	5.92991	6.15627	5.84003	13.5744	11.4302	13.0907	1.19138	2.49072e-06	0.00013935
MAP7	0.105239	0.142249	0.193276	0	0	0.0354379	-3.5116	2.50944e-06	0.00014016
SLC19A2	6.01044	5.03278	5.6101	10.098	11.5407	11.6163	1.10011	2.54219e-06	0.00014175
LIPG	0.493331	0.53994	0.478379	2.28413	1.82483	2.22182	2.16923	2.63374e-06	0.000146608
PSG7	0.0286875	0.0666464	0.0231817	0.299642	0.482738	0.440226	3.42255	2.69824e-06	0.000149947
CYB5R2	0.56378	0.646522	0.552509	0.105508	0.0218217	0.0507792	-3.19886	2.77501e-06	0.000153955
STRBP	1.10232	0.970819	1.07698	2.81245	2.73199	2.63399	1.47917	2.80607e-06	0.000155418
HOGA1	0.388043	0.39338	0.40859	0.0258572	0.0748705	0	-3.35964	2.85459e-06	0.000157841
RAB7B	0.522718	0.728622	0.543995	0.0609546	0.0864472	0.0335272	-3.18043	2.878e-06	0.00015887
CCBE1	7.97093	7.09821	7.64309	12.8908	15.0577	14.1815	0.993511	2.90314e-06	0.000159992
LOC102467073	0.808113	0.522405	0.738193	0.0772608	0	0	-4.5158	2.92115e-06	0.000160717
ASB1	20.3641	18.2137	18.9191	37.4677	39.7662	37.2235	1.09595	2.97238e-06	0.000163264
SLC3A1	0.075569	0.245785	0.183197	0	0	0	-6.77224	2.97952e-06	0.000163385
HMMR	4.38349	5.6648	4.28674	9.79257	11.4706	9.10093	1.18486	3.00426e-06	0.00016447
RMDN2	4.12695	4.52341	3.66981	1.02772	1.14701	0.67194	-2.00954	3.02644e-06	0.00016541
PIM3	27.1928	27.4049	29.1727	56.0669	48.2952	51.9132	1.00339	3.09952e-06	0.000169126
MYT1	0.132035	0.220854	0.0896234	0.0174203	0.00960785	0.00558938	-3.59604	3.1662e-06	0.00017248
NHS	0.0658816	0.069968	0.0481671	0.00689858	0	0	-4.508	3.19354e-06	0.000173683
PCLO	0.142732	0.138721	0.168246	0.0172767	0.0214395	0.00692914	-3.18087	3.20454e-06	0.000173996
JPH1	4.1632	3.13812	3.79642	7.8509	7.51499	7.43421	1.14201	3.34925e-06	0.000181556
FDFT1	44.4519	46.8748	44.7621	100.634	88.2243	95.0966	1.16501	3.35808e-06	0.000181737
PML	23.9882	25.079	25.0716	10.9692	11.1236	11.6501	-1.03264	3.3804e-06	0.000182647
TAGLN	7.2659	6.5252	7.26719	1.56884	1.3662	1.15245	-2.25994	3.40132e-06	0.000183477
ASPN	0.393471	0.236592	0.187032	0.0254477	0.0210528	0	-3.90633	3.47642e-06	0.000187224
LPP-AS2	0.56782	0.480548	0.483423	0.0445931	0.101452	0.0107309	-3.12987	3.50939e-06	0.000188692
C6orf1	12.4493	15.0004	15.2597	31.168	26.3081	27.9886	1.10411	3.59002e-06	0.000192487
AR	0.383007	0.348399	0.359629	0.0237243	0.0686946	0.0228361	-3.12256	3.59159e-06	0.000192487
LOC200772	0.192827	0.286703	0.249311	0	0.0233859	0	-4.51308	3.61032e-06	0.000192867
STEAP2	4.46169	3.10393	3.93375	6.8981	7.69897	7.1387	1.02102	3.60578e-06	0.000192867
PNPLA7	2.13985	2.67506	2.36258	0.57951	0.692505	0.600723	-1.83514	3.6172e-06	0.000192923
SNAP25-AS1	0.326014	0.119346	0.191596	0	0	0.0313659	-4.13605	3.67885e-06	0.000195896
HEXA	51.256	51.5991	51.4415	22.9217	23.9602	25.3515	-0.992078	3.69257e-06	0.000196311
CDC42EP3	13.5755	14.1951	13.4692	6.13601	6.73534	6.54623	-0.984035	3.71896e-06	0.000197397
TRIM58	47.1077	47.9312	49.0991	17.5221	25.27	21.6225	-1.06115	3.78459e-06	0.000200355
SQLE	48.0788	45.6417	44.1859	92.6902	83.5054	96.0825	1.08524	3.78679e-06	0.000200355
CHEK2	10.9565	9.88305	11.8853	20.8131	20.5162	20.3618	1.01746	3.80176e-06	0.000200826
SCAMP5	0.785822	0.730244	1.23372	0.131656	0.108918	0.0475226	-3.1406	3.84884e-06	0.00020299
TNFSF9	2.19937	2.12428	1.88921	7.92088	6.0646	8.70568	1.9728	3.86376e-06	0.000203452
C4A	1.36843	1.30669	1.32347	0.171779	0.161714	0.23947	-2.69652	3.93883e-06	0.000207076
OAZ2	42.8877	43.6825	42.4607	20.8343	19.5121	20.5064	-0.980859	3.94704e-06	0.000207179
VGLL3	14.3757	12.5847	12.6427	4.71419	8.10233	5.60587	-1.00428	4.00865e-06	0.00021008
VCAM1	2.55546	2.17965	2.41901	0.260897	0.481487	0.3284	-2.63381	4.10759e-06	0.000214925
ZNF568	0.380595	0.29473	0.260234	0.0429184	0.0310679	0.0258198	-3.10611	4.13971e-06	0.000216264
OSGIN1	7.86568	7.86947	6.87965	18.6382	11.6501	17.2866	1.17861	4.27885e-06	0.000223181
ITGA6	31.0037	36.4648	30.1965	60.4806	73.7144	66.1716	1.13855	4.38941e-06	0.000228588
GPR176	14.7278	15.0384	14.912	6.65777	7.07173	7.37104	-0.979477	4.49863e-06	0.000233908
MSMO1	71.3484	68.87	63.5213	132.906	133.996	141.821	1.10756	4.5522e-06	0.000236322
SMPDL3B	0.308931	0.191388	0.447271	2.15119	1.96701	2.54745	2.90762	4.65619e-06	0.000241342
PDGFD	0.146419	0.142867	0.118318	0	0.0133182	0	-4.48435	4.78734e-06	0.000247753
ZNF641	3.11031	2.91843	3.50824	1.00216	1.0727	1.1338	-1.46863	4.79834e-06	0.000247934
KRT80	28.67	23.7324	27.7847	55.1448	47.3597	50.95	1.04036	5.14362e-06	0.000265029
ART3	0.147714	0.16472	0.250665	0	0	0	-6.70186	5.14518e-06	0.000265029
TFAP2B	0.74727	0.749603	0.73182	0.0761752	0.13054	0.0471365	-3.01914	5.17391e-06	0.000266095
FAM162A	30.9419	26.4843	31.8251	60.7525	51.7833	56.1153	1.02178	5.2419e-06	0.000269173
AFF1	6.68327	6.16324	6.51686	10.8712	12.6705	11.9831	0.977616	5.38437e-06	0.000276062
LOC100132891	6.85762	5.62093	7.01216	2.38029	3.02414	2.59332	-1.183	5.39917e-06	0.000276393
MYOM3	0.584652	0.646341	0.557972	0.0609561	0.0916887	0.0426721	-3.07689	5.66377e-06	0.00028949
IQGAP3	6.38557	8.18274	6.5808	12.4165	15.3774	10.6021	0.961825	5.89459e-06	0.000300824
SRPX2	2.68299	2.79093	2.24357	0.234816	0.352101	0.409671	-2.84432	6.04036e-06	0.000307789
TRIM66	3.56508	3.78513	3.68671	1.48782	1.81911	1.54427	-1.08372	6.07426e-06	0.000309041
CDK7	39.8696	37.8198	39.5675	70.6371	67.2368	75.1712	0.964851	6.11584e-06	0.000310679
TMEM56	2.74572	2.00027	2.59882	4.26739	5.87756	4.66368	1.11272	6.14087e-06	0.000311473
PRR11	8.77926	10.9281	9.07956	16.0181	19.4257	16.9861	0.966778	6.17375e-06	0.000312662
STAT5A	3.61338	3.40622	3.9458	1.20258	1.01266	0.888843	-1.71656	6.30261e-06	0.0003187
CAPN3	3.0893	3.13786	2.81247	0.631927	0.646227	0.591373	-2.16884	6.37852e-06	0.000320706
DIS3L	3.51236	3.31317	3.26635	0.984368	1.04566	1.09889	-1.58601	6.381e-06	0.000320706
MVD	25.9549	26.8555	25.5171	55.7258	41.0844	45.024	0.961465	6.36475e-06	0.000320706
ICAM5	2.63892	2.50657	2.62031	7.51587	5.42069	6.85319	1.45389	6.37822e-06	0.000320706
KCNK15	0.0808168	0.182388	0.16793	0	0	0	-6.67201	6.50536e-06	0.00032646
CRTC3	15.2983	14.1904	14.616	6.87982	7.26141	6.98165	-0.95927	6.65161e-06	0.000333295
BCAR3	5.3368	5.209	5.15158	10.498	10.2634	9.42871	1.04661	6.76451e-06	0.00033844
RP11-527H14.2	0.968691	0.784027	0.946907	0.068713	0.170538	0.0661406	-3.00225	6.90479e-06	0.000344937
LOC101928262	0.0193593	0.107941	0.0156438	0.617268	0.440227	0.389277	3.39248	7.02354e-06	0.000350341
IGFL1	0.342124	0.635853	0.430053	0	0	0	-6.65697	7.57374e-06	0.000377218
NDST3	0.345975	0.227197	0.324306	0.0152156	0.0629392	0.02441	-2.98813	7.64781e-06	0.000380335
PAPLN	0.259388	0.527997	0.226241	0.0679025	0.0299602	0.0174294	-3.02262	7.78245e-06	0.000386451
CD276	24.0323	27.652	25.0785	12.3517	11.6989	12.9815	-0.948237	7.82511e-06	0.000387987
CADM1	0.838258	0.74806	0.698881	0.102405	0.0726164	0.0844895	-3.0259	7.93681e-06	0.00039257
C19orf38	0.0395302	0.238773	0.207632	1.08656	1.45623	1.00405	2.93615	7.94125e-06	0.00039257
IRF6	0.434758	0.578878	0.346074	0.0428064	0.0590227	0.0549385	-2.99217	8.1014e-06	0.000399891
NCAPD2	17.1284	20.3653	18.1172	33.3978	36.7476	32.2633	0.983213	8.14627e-06	0.000401507
LRRC56	0.368699	0.741183	0.51075	0.0661838	0.0889746	0.031853	-2.98831	8.34718e-06	0.000410798
SREBF1	36.1187	40.8258	37.9671	19.4476	17.5559	16.7733	-0.991863	8.38475e-06	0.000412035
COL12A1	174.478	171.495	162.317	49.1004	69.3809	58.9293	-1.41764	8.44519e-06	0.00041439
HERC2	7.82342	7.96992	7.89439	3.72496	3.91258	3.75729	-0.952976	8.47125e-06	0.000415054
SYNE1	2.34901	2.26537	2.26026	0.90721	1.2949	1.08879	-0.961418	8.48795e-06	0.000415258
LOC101927811	0.450227	0.806883	0.25987	0	0	0.0340344	-5.01286	8.62452e-06	0.000421316
CCDC54	0.903635	0.377876	0.419869	0.0248381	0.102742	0	-3.48649	8.82396e-06	0.000430425
PADI3	0.0639064	0.212095	0.0590186	0	0	0	-6.64074	8.85954e-06	0.000431525
DUSP10	6.62037	6.06142	6.66211	2.44908	2.38936	1.85962	-1.4266	9.14197e-06	0.000444627
LINC01089	11.7814	13.5557	12.4245	4.18397	4.45784	3.62053	-1.51948	9.43361e-06	0.000458139
BMP1	34.8026	39.6419	36.3005	17.5837	17.4966	17.1476	-0.981282	9.50479e-06	0.00046092
CDCP1	30.6879	25.752	28.6881	60.1833	52.7891	54.3907	1.07918	9.80774e-06	0.000474915
POM121L9P	0.179066	0.156002	0.0813934	0	0.0254496	0.00592214	-3.47336	9.913e-06	0.000479311
GABRE	16.5433	17.7007	17.5281	8.38315	8.65868	7.47267	-0.975711	9.92821e-06	0.000479348
FAM107A	0.81165	1.29387	0.66654	0.0798071	0.228083	0.0279343	-2.92647	1.02486e-05	0.000494096
CTSC	24.0249	25.8216	22.9931	10.8273	12.0827	11.5462	-0.977469	1.03032e-05	0.000496008
VPS39	18.3657	19.9177	18.8386	8.8256	9.6387	9.36568	-0.934801	1.04247e-05	0.000501129
LOC101927520	0.441313	0.459313	0.499261	0.038817	0.080283	0	-3.34618	1.05462e-05	0.000506235
HERC3	4.05295	3.33173	3.71227	6.79003	7.30216	6.59406	1.00114	1.05991e-05	0.000508037
ZNF91	0	0.0506897	0.0240429	0.1254	0.175912	0.246658	2.93117	1.08359e-05	0.000518064
SLC12A5	0.149527	0.0521069	0.147261	0	0.00850055	0.0197808	-3.44521	1.08396e-05	0.000518064
HLX	3.37348	3.70704	3.8662	0.691042	0.595031	0.638021	-2.40263	1.09757e-05	0.000523814
TRPV6	0.211949	0.143931	0.125159	0	0	0.0258817	-4.00828	1.09949e-05	0.000523975
SLC1A2	0.0324292	0.0322881	0.018718	0	0	0	-6.61231	1.1118e-05	0.000528318
ZAP70	0.234737	0.596236	0.385694	0.0860292	0.0284686	0.0331234	-2.93308	1.11174e-05	0.000528318
IMP3	39.6374	40.5393	39.8088	19.2999	16.4818	20.5	-0.988262	1.11467e-05	0.000528924
LPIN3	13.3968	14.4457	13.2984	6.82907	7.13724	6.00653	-0.939718	1.12577e-05	0.000532716
VEGFC	14.181	16.1399	16.2133	5.72725	6.94755	7.11765	-1.1311	1.12587e-05	0.000532716
IL16	0.672957	0.671119	0.538495	0.0757946	0.0597186	0.125069	-2.74543	1.14684e-05	0.000541863
RP11-844P9.2	0.0408657	0.0696216	0.0330226	0.284562	0.34693	0.353198	2.86488	1.17735e-05	0.000555485
GBP2	12.5192	12.8563	13.2771	5.72354	6.59435	6.06319	-0.970004	1.20748e-05	0.000568891
LAMC2	2.21322	2.81694	2.63396	0.676991	0.990897	0.701773	-1.59144	1.23294e-05	0.000579796
REPS2	1.71487	1.65423	1.52051	0.42652	0.448493	0.352998	-1.88927	1.23413e-05	0.000579796
OAS1	0.641204	0.830288	0.475671	0.0231143	0.0382448	0.177992	-2.90967	1.24544e-05	0.000584281
FAM46B	8.15163	8.90245	8.99513	3.26279	2.62089	3.14064	-1.42531	1.26405e-05	0.000589672
RORC	0.098731	0.237016	0.17951	0	0.0149675	0.0174147	-3.75134	1.2601e-05	0.000589672
KIAA1683	0.184976	0.243022	0.211326	0	0.0348109	0.0337522	-3.05298	1.26064e-05	0.000589672
BAIAP2L1	13.7321	13.6566	13.6777	25.9839	21.5326	25.0617	0.925716	1.26237e-05	0.000589672
PAGR1	15.7512	18.0106	17.36	8.48677	7.96649	8.34699	-0.940276	1.26865e-05	0.000590986
GUSBP5	0.20576	0.191207	0.261281	0	0.0133684	0	-4.97088	1.27176e-05	0.0005916
SSTR3	0.139565	0.212227	0.0512634	0.0139499	0.0115407	0	-3.7542	1.27581e-05	0.000592654
SGK494	2.59862	2.657	3.44766	6.45921	6.39345	6.13071	1.227	1.28555e-05	0.000595507
ASNS	77.9304	71.7412	71.9139	144.53	139.422	149.799	1.0724	1.28378e-05	0.000595507
PTPN1	24.5465	26.105	25.1475	47.4618	45.416	44.4777	0.960917	1.28892e-05	0.000596235
ABL2	4.29857	4.25226	4.10106	6.81737	8.25503	7.31791	0.925428	1.29763e-05	0.000599424
BASP1P1	0.355257	0.448035	0.102527	0	0	0	-6.59618	1.29997e-05	0.000599672
OASL	17.7078	15.1265	16.4392	4.94825	9.89622	6.6771	-1.09469	1.31623e-05	0.000606326
LINC00933	0.379234	0.587353	0.212812	0	0.0670732	0.0668913	-2.97558	1.32623e-05	0.000609387
ME2	17.7039	15.8409	16.0324	29.1106	29.2631	30.4222	0.943959	1.32656e-05	0.000609387
PPIB	116.049	103.957	111.562	55.6518	52.4552	54.0499	-0.928465	1.32885e-05	0.000609598
PRKCDBP	37.0411	51.7892	41.0028	19.0611	21.0256	20.3166	-1.00134	1.34934e-05	0.00061814
PTPRD	1.43993	1.27933	1.30989	0.353922	0.386912	0.310255	-1.83476	1.36426e-05	0.000624112
DGCR5	0.0351882	0.106273	0.0142174	0.396558	0.360077	0.307231	2.86533	1.37554e-05	0.000628406
CDT1	7.00489	8.32724	9.18395	17.4099	13.6279	14.7574	1.00509	1.38558e-05	0.000632118
ZSCAN29	6.10438	6.08737	6.69996	2.71518	2.78301	2.94416	-1.05914	1.39219e-05	0.000633391
AOX1	33.0422	33.2268	32.4362	59.9361	66.2479	63.116	1.04191	1.39081e-05	0.000633391
CASQ1	0.0597193	0.0832433	0.0241289	0.541694	0.366661	0.395011	3.04577	1.40774e-05	0.000638708
TBXA2R	0.449559	0.574425	0.354196	0.024714	0.102229	0.0356831	-2.92002	1.40587e-05	0.000638708
ZNF853	0.196082	0.288506	0.19146	0.00898281	0.0371572	0.017293	-3.21958	1.41363e-05	0.000640505
HLF	3.5484	2.79312	2.94328	0.975345	0.96828	0.949876	-1.57817	1.42679e-05	0.000644701
DBNL	31.0646	36.1915	32.2169	14.9255	18.0661	15.8034	-0.925517	1.42529e-05	0.000644701
WNT11	0.620285	1.05472	0.767854	0.0725519	0.120044	0.111737	-2.87941	1.43476e-05	0.000647421
HIST1H3E	4.30263	2.64595	4.09042	0.695682	0.287767	0.401782	-2.88264	1.44345e-05	0.000650457
SNX1	14.2498	14.3064	14.5672	6.86289	7.43892	6.80439	-0.928251	1.45086e-05	0.000652908
TMEM178B	2.23439	2.3105	2.07181	0.681897	0.863826	0.93474	-1.31287	1.46255e-05	0.000657273
PBX1	3.64564	4.0919	3.54541	1.50475	1.73199	1.35185	-1.19531	1.46523e-05	0.000657588
SLC37A2	7.74533	7.72855	7.79432	14.5109	13.1821	13.7272	0.93547	1.48483e-05	0.00066458
MLF1	9.11995	8.39255	8.67699	16.5454	16.3086	15.5976	0.990625	1.48346e-05	0.00066458
VCL	37.0628	39.0747	37.3324	17.5729	18.645	17.6257	-0.972765	1.50713e-05	0.000673653
TP53I3	4.65652	6.86472	5.55133	1.42215	1.15039	1.38411	-2.00465	1.51252e-05	0.000674848
MAFF	7.99247	7.12667	7.55051	14.6924	13.3842	15.1447	1.03452	1.51388e-05	0.000674848
SNAP23	22.1824	22.581	21.4163	9.46491	12.503	10.1797	-0.939944	1.53252e-05	0.000682241
GPR37	0.352477	0.469959	0.29102	0	0.0418187	0.0973124	-2.87086	1.54588e-05	0.000687265
UNC5C	0.326572	0.429239	0.323331	0.0355823	0.0829591	0.0155683	-2.88926	1.56553e-05	0.000694135
S1PR3	2.15132	1.9744	1.78149	0.314888	0.460428	0.331294	-2.31128	1.5653e-05	0.000694135
LOC100129034	13.7312	13.7537	13.134	7.02546	6.70094	6.28057	-0.918284	1.5768e-05	0.000698196
SMPD5	1.27638	1.94389	0.94546	0.0584727	0.290246	0.168851	-2.87867	1.60971e-05	0.000711816
CNTNAP5	0.0887339	0.0897337	0.0695948	0.0114777	0.00474774	0.011048	-3.05954	1.62647e-05	0.000718272
ARHGAP9	0.334655	0.302581	0.306971	0.0397778	0.0493621	0.0191443	-2.97403	1.65053e-05	0.000727464
BMPR2	7.10834	6.39403	5.99263	2.93978	3.46525	3.22188	-0.915507	1.65168e-05	0.000727464
SLCO1B3	0.252172	0.144207	0.0940498	0	0.0176441	0	-4.34285	1.69468e-05	0.000745413
HSD17B7	4.22573	4.49522	4.23469	11.3248	8.63565	10.1212	1.31946	1.72575e-05	0.000758073
DUT	27.5625	26.6658	24.8491	12.4299	13.4489	12.941	-0.923627	1.73837e-05	0.000762605
LTBP3	41.1072	48.5008	44.6772	21.9966	21.3871	20.6139	-0.966055	1.75399e-05	0.000768438
JAZF1	2.95731	2.83976	2.61423	0.532062	0.701016	0.426786	-2.23641	1.75813e-05	0.000769233
DGAT2	13.2464	11.8999	12.4849	23.182	21.4538	22.2889	0.934103	1.79301e-05	0.000783461
ULK3	14.7836	14.926	15.8013	7.76391	6.89132	7.20083	-0.954615	1.80333e-05	0.00078693
C11orf95	10.521	11.0617	10.605	4.88844	5.38273	5.44256	-0.931824	1.80991e-05	0.000788764
TAF12	20.8831	20.0426	22.1112	36.8832	36.2893	38.3042	0.925422	1.81376e-05	0.000789402
CTDSP1	39.5481	41.5684	40.863	19.2727	20.3153	20.7324	-0.91313	1.82797e-05	0.000794542
FAT3	0.0258736	0.0410156	0.0258273	0	0.00276875	0.00322146	-3.70839	1.8411e-05	0.000799201
PPARG	9.08546	8.00165	8.46167	16.8745	15.7577	15.6316	1.02108	1.85524e-05	0.000804285
ALDH3A2	45.3117	49.0419	48.5097	21.4998	24.012	23.5	-0.947329	1.86021e-05	0.000805387
SEPT11	41.7517	42.4395	39.266	16.5052	21.8034	19.2007	-1.00071	1.89877e-05	0.000821006
TFAP2C	13.4433	14.9664	13.9129	5.70814	7.00462	6.84376	-1.01153	1.91041e-05	0.000824963
SYNPO2	0.643321	0.686817	0.669584	0.0824057	0.181797	0.141014	-2.19973	1.9134e-05	0.000825179
RFPL4B	0.200012	0.414625	0.161625	0	0	0.0325655	-4.30166	1.91739e-05	0.000825825
FDPS	85.9761	93.2387	85.6107	171.767	155.179	167.422	1.00427	1.92823e-05	0.000829415
SORCS1	0.326279	0.394795	0.373517	0.0373683	0.0649208	0.0359694	-2.86795	1.93671e-05	0.000831981
SGOL2	3.41078	2.87097	3.16061	5.73379	7.37948	5.76109	1.10072	1.94028e-05	0.000832434
AIM1	0.191609	0.404676	0.287148	0.0268125	0.0633768	0.0221217	-2.85068	1.99127e-05	0.000853207
RP11-527H14.3	3.39232	3.07456	3.31658	0.552559	0.304753	0.398904	-2.84909	1.99957e-05	0.000855654
TNIK	1.50141	1.42163	1.34721	0.270788	0.258487	0.300751	-2.25773	2.02296e-05	0.000863436
PAGE1	0.0879176	0.163399	0.142088	1.15996	1.0396	1.11653	3.11685	2.0213e-05	0.000863436
ASMTL-AS1	5.39694	6.60894	6.28724	2.01344	1.79791	2.2662	-1.48608	2.02861e-05	0.000864732
BMP4	2.67965	2.75424	2.32941	0.208318	0.615503	0.329424	-2.64227	2.06525e-05	0.00087809
PLIN3	38.8893	43.0114	40.6624	74.5275	72.6899	72.1472	0.942942	2.06266e-05	0.00087809
IL1R2	0.31811	0.186702	0.0676465	0	0	0	-6.53221	2.0945e-05	0.000889385
LOC100130872	5.27607	6.24453	5.55816	11.3824	9.091	9.95631	0.937424	2.10453e-05	0.000892498
FAM110B	0.120901	0.177395	0.370221	0.0419771	0	0.0404056	-2.92961	2.10819e-05	0.000892907
THBS1	122.08	155.155	113.419	51.6746	58.9428	51.8292	-1.16368	2.11908e-05	0.000896373
SELPLG	0.55233	0.5798	0.537243	0.0787206	0.0651253	0.0757735	-2.80657	2.1449e-05	0.000905498
DCBLD1	38.4303	38.5986	35.965	17.9431	18.3741	19.2532	-0.920794	2.14612e-05	0.000905498
DYRK2	8.05925	7.47161	7.90091	3.50159	4.29131	3.4358	-0.959172	2.16364e-05	0.000911727
LPAR4	0.102728	0.173026	0.0415061	0	0.0116801	0	-4.31167	2.16901e-05	0.000912833
CDKN3	9.84657	12.8958	9.78699	21.1667	22.0679	19.9477	1.06051	2.17363e-05	0.000913612
NUPR1	178.216	173.565	176.156	85.2146	82.0724	91.1835	-0.926998	2.20482e-05	0.000925548
ADAMTS7	5.65345	6.31768	5.51862	2.772	2.58751	2.36934	-1.07465	2.25146e-05	0.000943931
GAL	19.8391	16.0267	18.7338	38.5851	34.8606	36.2658	1.1102	2.31065e-05	0.000967523
SLC39A8	12.0212	10.6386	11.9504	19.9911	20.0405	20.4296	0.907812	2.36655e-05	0.00098968
PTGS2	0.188681	0.338581	0.252362	0.0429208	0.0295902	0.0275426	-2.83801	2.37226e-05	0.000990813
PARM1	6.70371	7.46583	6.86604	3.09068	3.34081	3.06679	-1.04429	2.37881e-05	0.000992298
MLLT11	9.64486	9.64247	10.4647	18.5873	16.7572	19.4254	0.983697	2.42597e-05	0.00101052
LARP6	34.6791	32.5834	34.4151	17.0455	16.9899	16.8857	-0.894569	2.42858e-05	0.00101052
SBF2-AS1	5.76448	6.42011	5.46067	1.66162	2.01288	1.71366	-1.60831	2.43783e-05	0.00101309
EDARADD	0.222854	0.243108	0.25055	0.0213063	0.0352532	0.0102543	-3.23392	2.48221e-05	0.00102978
F2R	150.183	156.923	147.375	56.2754	73.7324	67.0469	-1.10419	2.48422e-05	0.00102978
BEX1	119.508	128.23	127.017	60.366	63.6673	63.4537	-0.896421	2.49125e-05	0.00103141
EHF	0.0408276	0.03794	0.0577358	0.162723	0.417785	0.280855	2.73462	2.51938e-05	0.00104003
SLC29A2	8.27045	9.91097	9.93463	18.4848	15.8833	15.4738	0.929374	2.5204e-05	0.00104003
NPTX2	13.1886	14.0582	13.0518	6.59869	6.14514	5.62184	-1.03023	2.5215e-05	0.00104003
BTBD19	4.72727	4.76977	4.49411	1.09555	1.26467	1.07906	-1.92044	2.5448e-05	0.00104834
WBP2	54.1495	53.9668	56.771	101.15	91.0807	103.108	0.944569	2.54999e-05	0.00104917
AFAP1L2	0.0211256	0.0736181	0.0768201	0	0	0	-6.47581	2.55966e-05	0.00105184
KCNH3	0.176632	0.1573	0.136785	0	0.0200829	0.0155777	-3.48709	2.59216e-05	0.00106388
ADAMTS7P1	0.0929494	0.167352	0.112665	0.00638722	0.0105682	0.0122962	-3.47623	2.63352e-05	0.00107951
SLC24A1	3.17722	3.22338	3.53906	1.28995	1.5179	1.28793	-1.17669	2.67691e-05	0.00109594
TMEM38B	6.01082	4.2179	4.8904	8.91203	9.50255	9.30291	0.977421	2.69991e-05	0.001104
CAPRIN2	5.69924	5.61818	5.98555	10.4436	10.6325	9.65315	0.93126	2.72083e-05	0.00111118
OVCH2	0.738627	0.593988	0.849388	0.046852	0.142122	0.105229	-2.75637	2.74641e-05	0.00112025
PDE2A	1.3208	0.863095	1.36947	3.47465	3.41217	2.77012	1.54443	2.76721e-05	0.00112734
UBALD2	16.1156	20.5148	20.0395	34.9318	31.9947	32.67	0.916564	2.77573e-05	0.00112942
GADD45G	2.11155	2.5738	2.28244	0.361807	0.274378	0.290218	-2.79753	2.78341e-05	0.00113116
ATP2B1	33.066	31.1077	28.3997	13.5887	16.2841	14.8168	-0.948546	2.83874e-05	0.00115082
NBEA	0.697651	0.553665	0.55141	1.39693	1.69529	1.4605	1.4387	2.83744e-05	0.00115082
FLJ39632	20.2178	23.6746	19.5048	6.67948	9.18014	6.08375	-1.42833	2.84956e-05	0.00115379
MAMLD1	5.45585	7.10945	6.31376	2.87586	2.83869	2.69097	-1.06433	2.87117e-05	0.00116112
KCTD10	12.4882	13.1147	12.5535	5.96357	6.91654	6.26765	-0.892441	2.88056e-05	0.0011635
EDN1	12.3612	12.2113	11.0912	4.07113	5.05205	5.22987	-1.21044	2.89132e-05	0.00116642
DPT	0.118419	0.235808	0.191383	0	0	0	-6.46115	2.95358e-05	0.00118865
TCAM1P	0	0.0491379	0.0213646	0.203482	0.192389	0.214518	3.14263	2.95058e-05	0.00118865
SOX13	6.90353	7.5599	6.58551	3.29909	2.76841	2.90274	-1.12649	3.00085e-05	0.0012062
TLR2	2.7509	2.60759	2.3845	6.15521	5.10472	5.30457	1.20129	3.0204e-05	0.00121259
SPTSSB	1.87616	2.28535	1.57754	0.278755	0.265205	0.26832	-2.71101	3.02817e-05	0.00121424
PPP1R12B	5.11807	5.11148	4.79933	2.37455	2.66225	2.48088	-0.896776	3.03744e-05	0.00121648
FCAR	0.14254	0.18765	0.0575917	0	0	0	-6.47014	3.04827e-05	0.00121934
FTL	2719.13	2354.57	2812.77	8189.04	5773.39	7764.82	1.56733	3.10852e-05	0.00124166
ADAMTS12	5.28016	5.84419	4.9771	2.0627	2.57579	2.04791	-1.16545	3.11156e-05	0.00124166
TMCO3	10.9927	12.0525	11.621	5.71576	5.68735	5.76647	-0.91061	3.13481e-05	0.00124944
FEM1B	15.8805	13.5978	15.234	6.76025	8.20615	7.60182	-0.884339	3.1618e-05	0.00125868
C15orf39	11.4741	10.0226	11.1751	5.81423	5.15127	5.05642	-0.924317	3.16949e-05	0.00126022
RPS6KA1	7.65234	7.19294	7.59377	14.0813	13.04	12.4952	0.92342	3.18188e-05	0.0012636
FOSL1	34.5506	35.7435	35.3116	63.7294	56.5716	61.3612	0.886285	3.18562e-05	0.0012636
FAT1	24.1581	25.4555	22.4373	9.11046	13.1907	11.0239	-1.01157	3.19631e-05	0.00126633
ST8SIA1	0.24781	0.305194	0.217138	0.0328266	0.0271573	0.0442367	-2.77278	3.22336e-05	0.00127552
IGF2BP3	0.668998	0.694821	0.577702	0.108169	0.035795	0.118002	-2.78203	3.25844e-05	0.00128786
FKBP4	30.5525	29.9012	31.2333	55.8402	52.2488	55.5019	0.938748	3.31225e-05	0.00130722
MGAT5B	2.14515	3.23782	2.44259	0.657533	0.750921	0.557242	-1.88943	3.3153e-05	0.00130722
FAT4	3.80677	3.93005	3.61435	1.50692	2.21754	1.96801	-0.894397	3.36336e-05	0.00132459
BIRC7	0.256426	0.23829	0.189944	0	0	0	-6.44701	3.40372e-05	0.00133889
OAS2	1.0188	1.2594	1.14492	0.12504	0.310335	0.175523	-2.38133	3.41383e-05	0.00134127
RP11-175K6.1	1.27631	1.24297	1.11386	0.179619	0.17646	0.140476	-2.75889	3.42079e-05	0.00134242
TLR4	4.32851	4.13044	4.27005	1.48443	2.06978	1.5787	-1.20835	3.43777e-05	0.00134749
DLG4	4.97045	4.71382	4.70885	2.09612	1.93539	1.78946	-1.20238	3.48763e-05	0.00136511
SRSF6	53.3249	54.8308	54.5811	24.4556	28.5964	26.2292	-0.935395	3.49098e-05	0.00136511
FMO5	0.376385	0.660667	0.743473	0.101158	0.0836872	0.061963	-2.73613	3.50413e-05	0.00136864
ANKRD44	0.192021	0.23035	0.268017	0.0191929	0.0508104	0.0258642	-2.72064	3.53488e-05	0.00137902
ESYT3	0.39548	0.420011	0.445127	1.53223	1.69157	1.47985	2.0001	3.5611e-05	0.00138761
RIMS3	1.26975	1.27765	1.21232	0.280101	0.250118	0.261056	-2.14312	3.5856e-05	0.00139552
TGFBR3	12.8617	13.0758	13.0438	5.93916	7.2756	6.58803	-0.875112	3.60407e-05	0.00140106
TMEM198B	7.93003	9.69627	9.44347	3.92808	4.60878	3.516	-1.06512	3.61811e-05	0.00140487
DARS2	9.47116	8.41277	8.52219	14.4191	16.4148	15.1616	0.903039	3.6423e-05	0.00141261
AKAP12	0.507965	0.758815	0.531852	0.120107	0.0993637	0.0867075	-2.4475	3.65916e-05	0.00141749
C15orf38	6.86651	6.3486	6.23962	2.87761	3.29262	3.20167	-0.951036	3.75647e-05	0.00145083
CDX1	0.263951	0.429245	0.239954	0	0.0600219	0	-3.63504	3.75364e-05	0.00145083
SQSTM1	271.091	248.344	280.429	686.557	553.962	637.917	1.33612	3.75838e-05	0.00145083
CPED1	7.85688	8.55116	7.88248	3.16418	4.66636	3.97268	-0.939843	3.87264e-05	0.0014932
GJB3	0.0994306	0.254095	0.220956	0	0.0226103	0	-4.22726	3.88985e-05	0.001497
C1orf95	0.0379398	0.0317308	0.0490532	0	0	0	-6.4182	3.89153e-05	0.001497
PLIN4	1.52448	1.41252	1.43001	0.30386	0.304091	0.353811	-2.07816	3.92397e-05	0.00150773
FAM160A1	1.00872	1.03468	1.02149	2.11986	2.09289	2.15131	1.15695	4.03151e-05	0.00154725
IFNGR1	83.1189	88.9897	82.5231	38.5446	42.2453	43.4972	-0.932126	4.09243e-05	0.00156881
SNAPC1	66.8519	53.5733	66.8821	112.794	109.062	122.223	0.98064	4.147e-05	0.00158789
LHX9	0.722135	0.838826	0.677057	0.106881	0.122106	0.107778	-2.62342	4.15837e-05	0.00159041
LOC102724550	4.09276	4.0054	3.93037	7.48894	9.03709	8.30713	1.14771	4.30461e-05	0.00164444
GTF2E2	28.4142	23.0974	25.0524	42.7075	41.4079	46.285	0.87163	4.31477e-05	0.00164642
GNAO1	0.276719	0.257148	0.295165	0.0405661	0.0302041	0.0468569	-2.70494	4.33825e-05	0.00165158
PCDHA2	0.0435081	0.0673848	0.10938	0	0.00879435	0	-4.20997	4.33477e-05	0.00165158
RP11-446H18.5	0.941772	0.80515	0.97411	0.207091	0	0.0797352	-3.13969	4.43605e-05	0.00168687
ZNF253	0.426753	0.443226	0.38542	0.0276003	0.057084	0.0797009	-2.79299	4.48284e-05	0.00170271
SH3PXD2A	2.27943	2.28238	2.19686	0.795824	1.15831	0.921833	-1.13094	4.60359e-05	0.00174657
CDIP1	0.313785	0.300998	0.327177	1.8808	1.49153	1.7354	2.53807	4.62162e-05	0.00175049
RAP1GAP2	3.55629	3.28904	3.8237	6.28118	5.99259	6.56516	0.923303	4.62449e-05	0.00175049
BBOX1	0.0672014	0.0999175	0.238937	0	0	0	-6.37583	4.71132e-05	0.00178132
PPP1R14C	0.947006	0.532648	0.735046	0.109601	0.0680044	0.14506	-2.66633	4.75622e-05	0.00179625
SIRPA	19.0205	20.7268	19.4128	9.85453	10.0268	10.4464	-0.860976	4.79011e-05	0.00180698
TNFRSF14	7.27206	7.66323	7.62617	3.31325	3.20882	2.71178	-1.18554	4.84936e-05	0.00182726
VDR	5.90197	6.2996	6.41082	2.77481	3.03162	2.62901	-1.03909	4.86829e-05	0.0018323
LOC102724034	0.420181	0.753036	0.776088	0.0659969	0.0818985	0.0317631	-3.25418	4.91345e-05	0.0018472
KIAA1462	5.98231	5.93718	6.10591	2.67981	3.29846	3.09935	-0.887571	4.9671e-05	0.00186525
MME	62.1147	54.8578	56.6429	114.355	117.704	120.008	1.12293	4.98126e-05	0.00186845
ANK3	3.63495	4.23229	3.62138	1.6854	2.23716	1.9734	-0.860767	4.99711e-05	0.00187016
GANC	3.86921	3.86803	4.1259	1.38065	1.57126	1.20079	-1.41152	4.99175e-05	0.00187016
MST1	17.2267	18.6631	17.7476	9.7132	9.21127	8.28773	-0.875696	5.07425e-05	0.00189689
RAB7L1	12.7323	11.63	12.2533	20.2635	19.8188	21.7684	0.859553	5.11884e-05	0.0019114
WIPI1	17.655	16.2793	17.8885	29.7183	28.2205	30.5674	0.875426	5.13768e-05	0.00191627
PDE8A	8.77543	8.11274	7.79486	3.68031	4.02703	4.29052	-0.937798	5.3005e-05	0.00197478
ERMAP	7.14214	7.24689	6.96935	2.5383	3.52563	3.10516	-1.11799	5.30649e-05	0.00197479
RAB36	2.65	2.66488	3.11201	0.486977	0.976458	0.643533	-1.89783	5.31731e-05	0.0019766
MIR631	12.0828	16.6612	10.0788	2.99978	1.41812	0.824993	-2.76435	5.36311e-05	0.00198916
SMARCA1	1.03692	1.24078	1.21095	0.226452	0.167962	0.150327	-2.57085	5.35716e-05	0.00198916
ZNF331	1.76985	1.89617	1.64192	3.54703	4.01288	3.25512	1.12909	5.40816e-05	0.00200362
NEK2	3.4533	4.73482	4.42736	7.70155	9.40705	7.66821	1.07493	5.55363e-05	0.00205521
CLCA2	0.217883	0.229469	0.146722	0.0159704	0.046243	0.00768627	-2.90009	5.65281e-05	0.00208958
C1GALT1	10.664	8.15038	9.58511	14.0646	17.5435	16.2828	0.85573	5.68989e-05	0.00210094
GLCE	5.41593	5.35591	5.62239	2.01572	2.70793	2.48613	-1.08322	5.6974e-05	0.00210138
ST6GALNAC2	2.48581	3.22626	2.79426	0.274836	0.66948	0.529093	-2.42345	5.73271e-05	0.00211205
ADPRH	0.0850032	0.221175	0.199198	0	0.0154636	0.026988	-3.37454	5.77029e-05	0.00212353
PCDHGB2	0.202608	0.217697	0.214887	0.0139227	0.0518318	0.0201022	-2.72592	5.85106e-05	0.00215086
PHF1	33.5124	33.6397	34.1106	61.8442	51.9861	58.1135	0.867905	5.89463e-05	0.00216448
PDE4B	0.727351	0.754074	0.699709	0.0761623	0.184526	0.073311	-2.59594	5.98539e-05	0.00219399
LOC101928156	2.40482	2.67007	2.47326	10.1641	10.4257	7.89957	2.01725	5.98824e-05	0.00219399
LINC00607	0.380261	0.404899	0.294477	0.0783915	0.064853	0.0167682	-2.62698	5.99576e-05	0.00219431
MAF	0.0722527	0.0671425	0.0927303	0	0.00773182	0.008996	-3.55563	6.08791e-05	0.00222558
C11orf35	4.56042	5.91473	4.66611	1.31063	1.70103	1.4236	-1.66841	6.20503e-05	0.00224854
MAP6	1.63235	1.99066	1.67812	0.56053	0.442453	0.346497	-1.86881	6.18916e-05	0.00224854
CCDC77	4.91098	4.62869	5.06189	10.2988	9.84647	9.33302	1.11641	6.18333e-05	0.00224854
BTG1	57.5595	59.5774	57.0314	26.2893	29.4305	29.2516	-0.932989	6.17383e-05	0.00224854
NPTN	14.5011	15.6793	14.6496	7.66675	7.67121	7.83958	-0.848641	6.17275e-05	0.00224854
TMEM97	28.4471	30.2434	29.2518	48.4611	48.2405	52.2367	0.863175	6.20005e-05	0.00224854
NOVA2	3.17361	3.07574	3.10896	5.61042	5.37152	5.36142	0.907585	6.18327e-05	0.00224854
C6orf132	0.225466	0.2619	0.311832	0.023836	0.0591584	0.0367099	-2.61347	6.20188e-05	0.00224854
LOC101928101	0.0867436	0.214956	0.128508	0	0	0	-6.3451	6.24522e-05	0.00226063
YOD1	3.04385	2.0204	2.77482	4.75626	5.07655	4.74425	0.997559	6.27201e-05	0.00226538
LINC00478	0.953153	0.785737	0.813701	0.0929649	0.167803	0.113889	-2.65422	6.26993e-05	0.00226538
CTB-12O2.1	0.591411	1.09916	0.819266	0	0	0	-6.34292	6.30769e-05	0.00227578
MUC1	4.48509	5.32069	5.475	1.25904	0.969266	1.2624	-2.02519	6.42616e-05	0.00231349
ECT2	7.8122	9.1283	7.82047	12.5973	15.0823	13.8156	0.846866	6.42136e-05	0.00231349
LINC00984	22.8058	20.3226	20.6397	10.2256	10.2551	12.3496	-0.854511	6.49746e-05	0.00233661
GABRB3	1.09763	0.929891	0.846224	0.153517	0.204618	0.201131	-2.25576	6.58296e-05	0.0023648
CTNNAL1	23.5641	24.6098	23.8498	37.8029	39.8026	43.1738	0.848619	6.70488e-05	0.00240599
CPQ	19.6151	22.8318	19.7107	9.47358	11.2145	10.3929	-0.897554	6.7191e-05	0.00240848
BGN	0.813345	0.68913	0.763565	0.105206	0.0870367	0.151901	-2.60566	6.77396e-05	0.00242552
KIF17	0.771327	0.782533	1.01213	3.32998	2.23351	2.57623	1.76854	6.83714e-05	0.0024455
C1R-2	13.158	12.37	12.9009	4.31594	4.56793	4.36324	-1.4332	6.85612e-05	0.002447
KIF20A	6.91488	9.54491	7.76983	12.6897	16.3135	12.6153	0.881738	6.85214e-05	0.002447
DNAH7	0.308978	0.350687	0.337351	0.0311188	0.0707972	0.0524191	-2.58145	7.07793e-05	0.00252345
STAG1	8.87204	9.83278	9.40387	4.31777	5.34502	4.70486	-0.866233	7.09017e-05	0.00252509
DENND2A	4.39721	5.64627	5.03434	1.75266	2.19947	1.62184	-1.33333	7.11695e-05	0.0025319
APOD	0.957173	0.961596	1.21247	0.341315	0.0235307	0.109512	-2.62786	7.15673e-05	0.00254333
LOC100130417	8.36901	10.7894	9.28694	1.68478	0.964949	1.93358	-2.52654	7.23271e-05	0.00256624
MLXIP	16.8611	16.2887	15.2511	7.70438	9.73086	7.75839	-0.840162	7.2522e-05	0.00256624
LGALS3BP	223.448	253.837	234.727	106.078	109.171	109.923	-1.02782	7.24856e-05	0.00256624
GBGT1	2.7827	3.29833	2.89111	0.718049	0.4649	0.435736	-2.36351	7.24547e-05	0.00256624
UBE2Q2P1	3.91581	2.98184	2.91157	0.463421	0.853344	0.589966	-2.25769	7.40635e-05	0.00261799
PTGDS	0.612012	0.869818	0.43637	0	0.130984	0	-3.54935	7.45355e-05	0.00263187
CMAHP	0.232826	0.617024	0.445964	0.0379239	0.0705922	0.0912603	-2.57591	7.47935e-05	0.00263816
PPP1R36	0.239611	0.222665	0.306572	0.0219539	0	0	-4.71989	7.51791e-05	0.00264895
PDLIM3	1.41308	1.22381	1.4759	4.44957	3.81227	3.87606	1.66407	7.58232e-05	0.0026688
CIT	3.68388	4.31794	3.99082	6.06894	7.84841	6.1414	0.843346	7.61014e-05	0.00267575
IPW	2.31365	2.26476	2.55233	0.49304	0.738932	0.58463	-1.8699	7.70684e-05	0.00270688
LOC441666	0.206265	0.126425	0.209234	0.0482518	0.0159674	0.0185781	-2.60124	7.78732e-05	0.00273224
TLE3	8.7732	8.98981	9.24948	4.46231	4.88064	4.43515	-0.868695	7.85084e-05	0.00275162
RBBP8	14.4174	14.5958	15.2818	23.0929	24.5861	26.0643	0.837996	7.87875e-05	0.00275848
MPZ	0.49344	0.305694	0.20541	0	0.0408026	0.0632987	-3.08393	7.9735e-05	0.00278871
OSCAR	0.212549	0.0131678	0.263359	1.24636	0.850665	0.59985	2.5473	7.9892e-05	0.00279125
ANKRD9	7.16163	6.52227	6.54952	14.1135	12.5602	12.4505	1.05498	8.02754e-05	0.00280169
TMEM133	0.315006	0.526909	0.343642	0.0692683	0.0716318	0	-2.90733	8.12007e-05	0.002831
LINC00877	0.176785	0.176016	0.193875	0	0.0229717	0	-4.13176	8.33875e-05	0.00290418
DNAH14	0.77663	0.6499	0.786072	1.57707	1.46689	1.52013	1.14761	8.35493e-05	0.00290676
LOC102724800	1.66763	2.14221	2.10063	0.431416	0.267682	0.207633	-2.58604	8.50747e-05	0.00295673
ARHGAP31	2.40619	2.70606	2.61144	0.892148	1.15344	1.02975	-1.22634	8.52445e-05	0.00295952
MYO7B	0.115527	0.190855	0.179794	0.00940881	0.0233516	0.0407546	-2.59881	8.54815e-05	0.00296464
SLC6A6	14.0042	14.9524	15.0482	25.9413	23.9573	25.1024	0.872708	8.60169e-05	0.00298009
ZNF571	0.159632	0.00927136	0.120933	0.372961	0.635249	0.549057	2.51432	8.67067e-05	0.0029985
ZNF608	0.54965	0.547551	0.600504	0.0676846	0.0759935	0.120994	-2.57272	8.67294e-05	0.0029985
SESN3	7.02855	7.12572	6.49201	3.04792	4.20165	3.50672	-0.839168	8.68723e-05	0.00300031
NEBL	8.89854	7.13105	7.92192	3.73915	4.73706	4.07366	-0.830555	8.72753e-05	0.00301109
PSG3	0.0306421	0.0569498	0.19809	0.235832	0.557436	0.826939	2.54434	8.76024e-05	0.00301923
ATAD5	1.16556	0.970026	0.994817	2.48066	2.61427	2.60081	1.40042	8.7928e-05	0.0030273
ACP5	0.309886	0.383959	0.27426	0.0324488	0.0671119	0	-3.07343	8.81654e-05	0.00303079
UBE2E3	18.3155	18.7731	17.6653	8.06087	9.7232	9.09003	-0.924384	8.82124e-05	0.00303079
KLF13	24.5468	23.4618	24.1919	12.2087	12.7904	12.0837	-0.858478	8.83402e-05	0.00303204
TMEM173	9.86516	11.8902	10.9042	3.85686	4.87784	4.93574	-1.15419	8.92716e-05	0.00306083
SOX18	0.39434	0.286787	0.401785	0.113104	0	0	-3.15408	9.12953e-05	0.00312698
ADAMTS10	0.333844	0.665589	0.421825	0.100105	0.044169	0.0770862	-2.57408	9.22637e-05	0.00315689
MYO5A	0.499843	0.588791	0.470282	0.0593427	0.151551	0.0869233	-2.28292	9.27263e-05	0.00316944
TMEM33	9.80354	7.60707	9.2199	13.3277	15.9462	15.0136	0.835824	9.29175e-05	0.0031727
LUM	0.0552601	0.154055	0.178618	0	0	0	-6.26818	9.30585e-05	0.00317424
SPRY4	6.53825	6.25193	6.40761	11.105	10.3742	10.2516	0.828331	9.40263e-05	0.00320396
BLVRB	86.605	80.321	87.7829	162.054	126.425	135.17	0.838492	9.41472e-05	0.00320478
KIAA0754	3.56035	2.94655	2.59272	0.990143	1.62685	1.0107	-1.22498	9.57393e-05	0.00325563
RP4-794H19.4	0.605857	0.527819	0.703769	0.0416328	0	0.0801483	-3.72643	9.62621e-05	0.00327005
PFDN6	46.7801	37.9496	44.924	81.0747	65.8757	70.3158	0.848941	9.65532e-05	0.00327658
RRAD	1.84189	2.06131	1.60042	6.31487	5.71066	7.04262	1.89557	9.69464e-05	0.00328655
HMGCR	32.3013	32.1689	31.9018	55.9337	55.8372	56.8376	0.910076	9.7562e-05	0.00330404
PHKA1	6.45765	6.76812	6.84012	11.3204	11.0787	10.771	0.828131	9.79538e-05	0.00331392
ETV5	13.2195	11.9402	13.4005	20.5991	21.7281	21.2458	0.823943	9.88726e-05	0.00334159
YPEL2	8.29709	8.4787	7.71604	4.02985	4.48752	3.71342	-0.899095	9.96918e-05	0.00336584
LOC101929667	0.354169	0.151902	0.264181	0	0	0	-6.26924	0.000100229	0.00338053
PLEKHG3	3.46932	4.09675	3.35947	1.80115	1.68876	1.491	-1.02967	0.000100407	0.00338151
TNNT1	44.9408	49.5336	49.2095	25.0194	23.3168	25.9474	-0.848437	0.000100666	0.00338151
NABP1	26.6121	26.421	24.7221	10.6201	17.3601	12.9496	-0.825442	0.000100585	0.00338151
LOC102723546	3.42727	2.99753	3.01386	0.332488	0.183377	0.853441	-2.66859	0.000100513	0.00338151
CPA3	0.294753	0.402804	0.294226	0	0.0157709	0.073398	-3.29884	0.000100891	0.00338564
PLEKHO2	10.0794	10.0528	9.7701	4.57793	5.05926	4.90539	-0.937217	0.00010128	0.00339524
LOC101928489	0.45885	0.56853	0.525281	0	0.121732	0.0809346	-2.7614	0.0001017	0.00340587
PTCHD4	0.234297	0.146838	0.158509	0.0359446	0.00991229	0.034599	-2.63434	0.000102278	0.00342178
TGM2	2.7258	3.99565	3.09297	6.62318	6.33832	5.99665	1.05272	0.000102909	0.00343645
SLC17A5	7.99698	7.82322	7.53137	12.6692	12.789	13.649	0.846997	0.000103028	0.00343645
CACNA2D1	0.0240626	0.0447214	0.0277777	0	0	0	-6.26189	0.000102993	0.00343645
DCLK2	8.47938	9.13324	7.71117	4.05501	4.09212	4.17748	-0.935664	0.000103252	0.00344044
C14orf1	24.3921	25.2424	24.6959	41.2818	40.8687	40.7809	0.828851	0.000104484	0.003478
ETNK1	3.73423	3.31239	3.618	5.44937	6.97851	5.65253	0.863112	0.000104636	0.00347958
KCNE3	0.219006	0.203517	0.300086	0	0.0692892	0.0201546	-2.81501	0.000104939	0.00348614
CTSO	9.45848	8.99328	9.25396	3.78059	4.69604	3.87111	-1.06364	0.000105304	0.00349478
PVR	35.4895	30.0433	33.9862	60.844	59.0451	59.5454	0.953671	0.000107617	0.00356796
CYP4B1	4.4025	4.38065	3.55756	0.878725	1.02268	0.974853	-1.99647	0.000108472	0.00359269
SIK3	5.55266	4.64231	4.99025	2.33881	2.70884	2.20947	-0.962593	0.00011237	0.00371809
RP11-227H15.4	0.0605857	0.0422255	0.0244789	0.449634	0.316872	0.176326	2.96116	0.000114271	0.00377722
GFPT2	25.7255	25.061	27.1647	46.4416	40.7785	42.0212	0.833143	0.000114439	0.003779
FLJ45079	0.0435009	0.051974	0.0753258	0	0	0	-6.2352	0.000114713	0.00378427
LOC400891	0.108079	0.084577	0.0505631	0	0.0051741	0.00602009	-4.08408	0.000114901	0.0037867
EDC3	10.0292	10.0075	10.3684	4.8736	5.52836	4.78999	-0.898563	0.000115931	0.00381684
KIAA1377	2.20195	2.43011	2.04975	0.667701	0.804155	0.808845	-1.44771	0.000116764	0.00384046
KRT33B	0	0.0169042	0.0146995	0.280004	0.198554	0.211767	4.24823	0.000117397	0.00385362
PLK1S1	24.7434	21.6975	24.6418	38.6387	38.2718	39.5114	0.814846	0.000117385	0.00385362
LOC101929465	1.01361	1.39405	1.17947	0.401199	0.0368789	0.0858176	-2.67688	0.000118609	0.00388956
MYO16-AS1	0.534417	0.645605	0.777329	0	0	0.056558	-4.65663	0.000119398	0.00391155
GCNT4	0.365833	0.434831	0.247497	0.0935405	0.0309543	0.0450193	-2.5175	0.000120347	0.00393875
IREB2	13.0484	12.07	12.2915	6.16359	7.14544	6.5062	-0.81447	0.000121216	0.00396116
ZNF302	10.0909	10.6165	10.2449	4.43789	5.42631	5.00566	-0.955391	0.000121271	0.00396116
ID3	12.3867	12.4972	13.1361	24.2027	21.1816	24.7947	0.987722	0.00012153	0.0039657
NKD2	0.534212	0.542609	0.592311	2.75919	1.86456	2.81367	2.25705	0.000123639	0.00403056
NPR1	0.720691	0.790906	0.610105	2.49789	2.05401	2.38985	1.81362	0.000123912	0.00403549
ANPEP	196.726	215.297	200.884	91.0415	96.5354	87.6835	-1.05225	0.000124138	0.00403887
LY6K	15.0285	14.4605	14.5832	25.4614	24.3057	23.1258	0.829152	0.000124359	0.00404211
ZNF592	7.4663	7.52611	7.37345	4.03574	3.96294	3.72957	-0.828136	0.000124581	0.00404534
CIB2	0.291795	0.357435	0.375125	0.0583312	0.0361929	0.0421106	-2.77459	0.000125119	0.00405664
SLC25A27	7.58738	8.43227	8.02345	3.9297	3.48924	3.79888	-0.996221	0.000125174	0.00405664
TPX2	17.688	23.2727	19.7217	32.4212	34.8047	32.8202	0.823801	0.00012594	0.00407747
PPM1J	1.19386	0.935087	1.18524	4.25665	4.17307	4.53048	2.06829	0.00012681	0.00410164
NAV1	13.4062	14.0042	12.3161	6.50337	7.34621	6.62851	-0.853633	0.000130291	0.00421011
F11R	0.0726276	0.151854	0.034235	0.0133087	0	0	-4.04685	0.000131032	0.00422217
LOC101928465	1.17208	1.64301	1.05148	0.131052	0.316222	0.189219	-2.49166	0.000130926	0.00422217
KIF6	0.0738366	0.0499014	0.0596657	0	0	0	-6.22103	0.000131047	0.00422217
MAST4	2.71056	3.29133	2.86592	1.25179	1.58373	1.50993	-0.92698	0.000132021	0.00424944
PLEKHA8	3.45241	2.909	3.27534	5.20467	5.85481	5.08711	0.846908	0.000132914	0.00427403
PGM2	11.3467	10.0718	11.3412	17.3348	18.4631	17.9897	0.817944	0.000134003	0.00430488
B3GALT6	16.495	15.5424	16.6954	7.21521	8.47291	9.19367	-0.867388	0.000134913	0.00432991
OBSL1	8.03155	8.20986	8.20362	4.25019	4.53346	4.1149	-0.819637	0.000136252	0.00436864
SIN3A	14.4308	13.1396	13.479	6.65263	7.97438	7.21405	-0.808195	0.000137417	0.00438866
PDP2	5.28145	4.3485	4.68617	7.39532	8.31567	7.85748	0.821726	0.000137196	0.00438866
LOC100507520	4.1104	5.45852	4.7078	2.02198	1.72896	1.93902	-1.22338	0.00013717	0.00438866
LOC101928173	3.39205	2.62088	3.91136	0.586658	0.624009	0.403354	-2.50703	0.000137539	0.00438866
PPAPDC1B	6.17978	6.13287	6.05398	10.336	9.78019	10.7128	0.850537	0.000137495	0.00438866
LRRK2	1.9932	2.07603	2.39935	0.787399	0.910824	0.85853	-1.23669	0.000138074	0.00440149
CD163	0.0214433	0.0348717	0.0259918	0.200399	0.0926471	0.170203	2.56439	0.000138226	0.00440209
CYB5D2	5.87638	5.78866	5.30786	1.52197	1.93806	1.52245	-1.66503	0.000138631	0.00441075
LRRC4C	0.281911	0.167371	0.113903	0.0344393	0.0356144	0	-2.83569	0.000139484	0.00443363
SLC4A3	7.0329	8.65482	7.65315	3.98977	4.02627	3.69773	-0.891682	0.000139797	0.00443931
CYFIP2	2.44324	1.782	2.37914	4.07682	4.16083	3.89812	0.98044	0.000140284	0.00445052
EIF4EBP2	10.5192	11.2361	10.9752	5.44566	6.43647	5.56632	-0.805456	0.000141869	0.00449355
KLRC2	0.814012	0.889929	0.85125	0.105292	0.174216	0.126688	-2.51791	0.000141912	0.00449355
SNX31	0	0	0	0.139631	0.0735103	0.073311	6.18657	0.000143076	0.00452608
BAALC	0.16417	0.0667447	0.0497484	0	0	0	-6.21547	0.000144906	0.00457961
ACAP3	20.1559	22.7492	22.0074	11.8682	11.1533	11.127	-0.823329	0.000145989	0.00460504
CLDN9	0.285196	0.344533	0.218937	1.78733	1.33597	1.31295	2.48549	0.000145853	0.00460504
PDK4	0.323929	0.418489	0.300065	0.0347465	0.0718641	0.0668913	-2.4584	0.000146336	0.0046116
SLC41A1	21.3881	19.0691	20.7937	33.7609	34.1466	34.1448	0.839491	0.000146709	0.00461897
LIG3	5.36281	5.17352	5.20689	8.92149	9.26708	8.28455	0.852529	0.00014859	0.00467374
GATA2	6.64024	6.24999	7.16071	11.1604	10.2926	12.4111	0.859326	0.00014998	0.00471298
CSAD	7.13819	8.12025	7.65074	3.56408	3.33314	3.48329	-1.03865	0.000151632	0.00475588
CTDSP2	97.8172	104.233	99.4635	46.6031	50.625	45.8532	-0.972911	0.000151606	0.00475588
HKDC1	0.190182	0.0441828	0.211312	0.766702	0.663121	0.897339	2.47745	0.000152361	0.0047697
SEC24A	6.34429	5.70316	6.09712	9.34756	10.6864	9.47533	0.803839	0.000152266	0.0047697
RAB27B	1.43628	1.42392	1.28166	2.48696	3.10889	2.83686	1.12764	0.000152856	0.00477619
PSG2	4.76934	4.28035	4.67461	9.05198	11.6454	10.7666	1.29828	0.000152835	0.00477619
ANKRD30B	0.711127	0.824674	0.664878	0.064617	0.160372	0.143055	-2.46962	0.000154681	0.00482852
ARSJ	15.6375	16.4241	14.4448	7.51484	9.73369	7.6171	-0.801576	0.000154823	0.00482852
EPHA3	2.68936	2.51137	2.2263	0.55863	1.29881	0.815846	-1.37348	0.000156753	0.00488079
RP11-37B2.1	1.19395	1.18109	0.715823	0.296421	0.14013	0	-2.69017	0.000156794	0.00488079
SRSF8	12.7741	11.2584	12.3381	6.57151	6.18877	6.25433	-0.832253	0.000157488	0.00489781
WDR45	23.6	27.4699	25.6041	13.6872	14.0342	12.39	-0.831891	0.000160787	0.00499571
NOV	7.67622	7.79129	8.06478	3.16339	2.87263	3.47315	-1.20364	0.000160991	0.00499737
STOX2	0.0584262	0.0672211	0.0359717	0	0.0101227	0.00588888	-3.10906	0.000161909	0.00502114
ARFGAP2	22.126	23.7665	22.8363	12.328	12.6333	11.8401	-0.798266	0.000163297	0.00505932
NPY2R	0.0800235	0.1636	0.14873	0	0.0291155	0	-3.43871	0.000163445	0.00505932
MAMDC2	0.460547	0.765848	0.483151	0.035534	0.183732	0.0684074	-2.44485	0.000165767	0.00512639
XKR8	0.0135462	0.0251762	0.0218927	0.178724	0.147858	0.315394	3.39155	0.000167035	0.00516052
LOC101929523	1.41344	1.94036	1.84305	0.211915	0.438292	0.237979	-2.42333	0.000167182	0.00516052
LINC00844	0.709744	0.74199	0.358455	0	0.0806972	0	-4.04309	0.000167795	0.0051698
EID1	99.0916	91.5636	94.082	46.3739	51.6662	49.9346	-0.841798	0.000167717	0.0051698
GFRA1	13.012	14.356	13.0953	5.33465	8.69501	7.52528	-0.808179	0.000168827	0.00519675
MIF4GD	10.8814	9.99392	10.8529	18.5174	18.3994	16.6565	0.858635	0.000169319	0.00520708
DNM1P46	0.198394	0.326179	0.363798	0.0503375	0.0347034	0.064604	-2.4571	0.000170351	0.00523158
ZNF233	0.568727	0.538113	0.701897	0.0454765	0.122273	0.142265	-2.42529	0.00017059	0.00523158
RAB39B	1.31513	1.14477	1.08963	0.292852	0.234704	0.0880901	-2.41767	0.000170564	0.00523158
APCDD1L	8.66081	8.72914	8.63819	14.6553	13.6964	15.0411	0.84075	0.000170796	0.00523306
SLC26A1	0.360642	0.392587	0.349711	0.0736388	0.0749798	0.0381672	-2.44563	0.000171423	0.00524741
CBLN2	0.17084	0.105838	0.115043	0	0	0.0200891	-4.01183	0.000171584	0.00524748
HMG20A	16.4849	17.311	17.542	8.80702	9.44387	9.22597	-0.79916	0.00017567	0.00536297
ITGB5	22.9632	27.1019	22.8028	13.3715	13.4748	12.1315	-0.799624	0.000175684	0.00536297
NEDD4	19.3926	16.214	17.4468	8.63929	9.93802	9.63711	-0.808619	0.000175989	0.00536735
CGREF1	8.26305	8.01753	9.1976	13.0314	14.5519	15.0827	0.845959	0.000176229	0.00536973
FHAD1	0.224086	0.223112	0.168145	0.662872	1.16473	0.965554	2.28058	0.000176611	0.00537642
ASUN	14.9252	14.0518	14.1686	22.5555	22.9148	24.2641	0.795688	0.000177224	0.00538289
SPHK1	4.80338	4.73186	4.79773	9.92774	8.06317	8.99973	1.01706	0.000177002	0.00538289
KCNS3	11.6999	12.097	10.7971	5.32945	5.49305	5.44525	-0.985305	0.000177311	0.00538289
ALPK3	0.115142	0.139346	0.106026	0.00588816	0.0219206	0.0340063	-2.41933	0.000177697	0.00538964
DLGAP5	3.86735	4.33373	4.22043	7.06591	8.75978	7.955	1.03844	0.000178591	0.00541181
IL34	2.71435	3.58517	3.19152	0.570045	0.749006	0.580981	-2.21498	0.000179238	0.00542645
CAMK4	0.299888	0.290795	0.126434	1.27587	1.269	1.10392	2.44917	0.000179587	0.00543207
MAGEA1	0.342102	0.286115	0.290267	0.0376132	0.0466759	0	-3.23006	0.00018002	0.00544019
TMEM159	17.5995	14.9628	15.7347	26.4864	24.9435	26.8951	0.801072	0.000180928	0.00546265
C1orf145	0.256426	0.322845	0.240633	0.0363786	0.0601918	0.0350167	-2.4993	0.000181237	0.00546698
LCMT2	2.5875	3.35866	3.12805	0.722512	0.62575	0.847596	-1.9423	0.000182164	0.0054805
FLJ43879	0.125678	0.21022	0.155721	0.0460598	0.00762101	0	-3.06556	0.000182077	0.0054805
MYLK4	0.410509	0.534066	0.363149	0.033257	0.117914	0.068597	-2.45792	0.000182181	0.0054805
HPD	0.69243	0.839292	0.608192	0.165502	0.109535	0.0955837	-2.41334	0.000182848	0.00549555
POLR3G	3.22249	2.91054	3.62038	6.48052	6.46797	6.20311	1.07585	0.00018395	0.00552367
SLC25A4	5.76715	4.67706	5.42989	9.13314	8.50029	9.22518	0.86213	0.000184136	0.00552426
TRANK1	1.9716	2.29787	2.03379	0.772026	1.01189	0.900491	-1.12931	0.000186114	0.00557855
ARHGEF37	0.0904334	0.078785	0.159856	0.0124287	0	0.0239267	-3.05709	0.000186927	0.00559785
CRYBG3	1.22767	1.26594	1.29663	0.438091	0.416306	0.378951	-1.51591	0.000188873	0.00565101
KIAA1257	0.158801	0.147569	0.0427744	0	0	0	-6.16465	0.000189709	0.00567089
TRIB2	6.31339	6.48313	5.48219	2.59574	2.91353	2.87054	-1.02218	0.00019055	0.00569089
E2F5	7.93411	6.80581	7.85298	12.7667	15.003	14.3093	0.999202	0.000191077	0.00570151
DPYSL3	1.42813	1.4526	1.28833	0.30262	0.321212	0.335259	-2.01499	0.000191597	0.00571186
TNFSF13	0.423847	0.274515	0.290607	0.028243	0.0700959	0.0407784	-2.66615	0.000194199	0.00577904
DDIT4L	0.0831889	0.154611	0.0941123	0	0.0151336	0	-4.01619	0.000194044	0.00577904
PROSC	10.9797	10.5323	10.4699	18.0128	16.1531	17.5302	0.796501	0.000196363	0.0058382
HDGFRP3	19.5974	16.6717	18.7954	8.6907	10.8087	9.47104	-0.824493	0.000197048	0.00585328
PKP3	24.3202	26.6319	26.4773	13.9674	13.4139	14.3287	-0.789271	0.00019956	0.00591347
QPCTL	12.0675	12.1191	12.0206	20.6945	19.6057	19.5182	0.827563	0.000199609	0.00591347
MDH1B	0.123823	0.153421	0.275161	0.011345	0	0.0436812	-3.19115	0.000199396	0.00591347
WDR61	25.857	24.3001	26.1862	13.7816	12.7729	10.7411	-0.930084	0.00020086	0.00594521
AC159540.1-2	3.32099	3.75978	3.37233	0.893988	0.953452	1.0264	-1.75892	0.000203109	0.00600639
TRIM2	8.199	7.33302	7.12869	3.05804	5.18211	3.90975	-0.798672	0.000203558	0.0060143
CDKN2C	14.0736	16.7507	14.7853	6.66675	9.00273	7.31607	-0.886917	0.000204324	0.00602618
DHCR7	84.0889	90.557	84.4814	165.647	141.16	153.235	0.932185	0.000204254	0.00602618
PDK3	0.0600853	0.0785835	0.0827208	0.019574	0.0101209	0.00706545	-2.47361	0.000207804	0.00612337
NUF2	5.51142	5.87279	4.97621	10.3095	11.1359	11.1057	1.09521	0.00020827	0.00612622
TMEM156	13.8509	11.4832	14.7639	19.1241	21.7613	24.5617	0.808999	0.00020826	0.00612622
PTPN9	15.2499	14.2057	14.6883	6.87619	8.08813	8.58714	-0.803974	0.000209256	0.00614975
KIF14	1.79164	2.02329	1.58087	2.75604	4.20203	3.2438	1.01985	0.000209892	0.00616253
HIST1H2AC	8.08447	8.20923	8.22017	1.5305	1.16878	1.75651	-2.35257	0.000210063	0.00616253
SPIRE1	17.054	15.3348	15.6205	24.8788	26.963	26.7547	0.813814	0.00021115	0.00618894
BTBD1	23.0302	19.3541	20.096	10.1266	12.1002	11.4871	-0.787711	0.000211486	0.00619219
NPC1	14.3634	13.3819	13.3878	22.9401	21.8283	22.6035	0.815273	0.000211635	0.00619219
TCTN2	6.1537	6.38081	6.09212	2.3399	2.41974	2.44353	-1.26736	0.00021246	0.00621084
BEX5	0.114976	0.133555	0.162591	0.853288	0.627486	0.790923	2.52982	0.000213245	0.00622829
MYO19	9.50925	9.36401	9.56664	16.1228	14.7401	14.7037	0.783539	0.000213796	0.00623339
HECW2	2.47338	2.35274	2.76982	0.860792	1.18334	0.976966	-1.22828	0.000213635	0.00623339
LOC101926940	2.92814	3.3106	1.65631	0.160971	0.310731	0.929667	-2.37914	0.000217061	0.00632303
MPI	12.0386	12.0744	12.166	6.26645	5.98312	6.00154	-0.887833	0.000217586	0.00633275
SHROOM3	1.92633	2.09709	2.06306	0.905404	0.941268	0.868937	-1.06138	0.000217971	0.00633839
CCNG1	68.6753	64.4235	66.8178	109.991	114.094	117.293	0.874856	0.000219395	0.0063742
RAD52	4.64968	4.34041	4.90379	8.60272	7.22561	8.23606	0.896129	0.000219716	0.00637791
HJURP	3.99668	5.54546	4.61481	8.28457	9.39687	8.11023	0.967298	0.000223214	0.00647381
COL1A2	0.0648293	0.105427	0.0873117	0	0.019656	0	-3.39745	0.00022352	0.00647699
GLI3	5.94538	5.7403	5.53985	2.53376	3.37061	3.1749	-0.821999	0.000223889	0.00648202
C16orf45	11.346	10.6712	11.5993	5.98346	5.07498	4.35922	-1.02074	0.000224218	0.00648588
MGST1	25.1062	22.8648	24.4321	40.3754	39.4062	43.0111	0.865382	0.000227342	0.00657051
CHST2	9.77953	9.21918	9.78119	4.72357	4.7562	5.23473	-0.864722	0.000231683	0.00669013
STK36	14.0551	16.0206	15.9015	7.62916	8.96908	8.37232	-0.778616	0.000232403	0.00670507
WDHD1	3.02891	2.86873	3.1525	5.34965	5.32059	5.14424	0.908008	0.000232825	0.00671139
LOC101927885	0.717596	0.35097	0.610392	0	0	0.119912	-3.60318	0.000240836	0.00693629
NRXN2	0.31675	0.354635	0.400899	0.0629383	0.0520686	0.0726985	-2.40501	0.000244672	0.00702937
USP46-AS1	3.14293	2.38676	3.27706	0.55735	0.522572	0.464953	-2.3997	0.000244917	0.00702937
XKR9	0.738978	0.630817	0.645756	2.05011	2.50109	2.47352	1.90211	0.00024442	0.00702937
OSR2	2.24866	2.16607	1.90573	0.28643	0.336737	0.551414	-2.3208	0.000244749	0.00702937
LOC101928419	0.335306	0.48155	0.369481	0	0.055453	0	-3.98158	0.000245572	0.00704207
CEP55	11.0886	13.0617	11.5447	18.076	21.1018	18.7252	0.799952	0.000246707	0.00706851
PARP6	32.5935	28.7024	31.9898	17.2559	16.59	16.9091	-0.774809	0.000248311	0.00710831
AGAP2	0.203636	0.152997	0.15405	0.014291	0.0433507	0.0320973	-2.37259	0.000248759	0.00711497
PTPRN2	0.155272	0.105813	0.129654	0	0.0188312	0.0383429	-2.62511	0.00024899	0.00711543
BDKRB2	3.37112	3.79288	3.65843	1.18699	1.40646	1.23837	-1.39513	0.000249732	0.0071305
TCTN1	16.0385	14.9891	15.4343	7.28468	8.40605	8.16047	-0.859453	0.000252629	0.007207
NDST1	14.0129	15.066	13.3616	7.16106	8.09366	7.67687	-0.785666	0.000253236	0.00721457
CPA5	0.184267	0.330237	0.393526	0.0868271	0	0.0417883	-2.72502	0.00025333	0.00721457
TSEN15	21.1195	19.3056	19.1348	30.8198	31.3094	32.7712	0.775172	0.000253848	0.0072231
SH3D21	2.36189	2.50398	2.39246	0.548629	0.673253	0.5897	-1.89831	0.000256353	0.00728812
CD24	29.4311	32.3094	28.7751	11.7878	19.0473	18.4907	-0.774942	0.000257395	0.00731146
CDC7	4.23455	4.03595	4.20475	7.65862	7.74141	7.35423	0.969836	0.000258976	0.00735009
MAPT	1.65844	1.81378	1.91967	3.45419	3.4173	3.26018	1.01248	0.00025997	0.00737197
ZNF367	4.37226	3.43964	4.20913	6.94179	7.07815	7.80113	0.962987	0.00026041	0.00737813
TMEM198	2.50782	3.06019	2.90671	0.779839	0.50691	0.549578	-2.10007	0.000261633	0.00740645
NR2F1-AS1	0.0259922	0.0241539	0.0560099	0	0	0	-6.07465	0.000262189	0.00741585
MMEL1	0.040293	0.0842473	0.122099	0	0	0	-6.07387	0.000262671	0.00741681
SH3RF2	3.0741	3.65999	3.09711	1.27049	1.6408	1.31628	-1.1153	0.00026249	0.00741681
CHRFAM7A	0.283965	0.395821	0.280458	0.0433628	0.0860973	0.0417394	-2.35408	0.000263827	0.00743679
FSCN2	0.132795	0.213898	0.143078	0.0194673	0.0322104	0	-3.03518	0.000263812	0.00743679
TEX14	0.0867779	0.0483843	0.112197	0	0.0157865	0	-3.61495	0.000265525	0.00747828
PDK2	9.75569	10.299	9.22741	4.83245	4.85231	4.82482	-0.909773	0.000266201	0.00749095
ADAT2	5.82857	4.65138	5.58635	8.50589	8.77925	8.33609	0.776102	0.0002693	0.00757171
UBE2T	16.1938	15.4973	15.037	27.3265	28.1418	30.1877	0.977195	0.000270083	0.00758251
ITM2C	6.67587	7.56375	6.94038	2.52664	2.97777	2.30976	-1.33575	0.000270142	0.00758251
TANC2	5.01151	5.19604	4.57841	7.54961	8.19906	7.76665	0.772032	0.000271028	0.00760095
APOL3	3.12174	2.89512	3.18752	1.02209	1.14266	1.00377	-1.43539	0.000271737	0.00761437
LOC100507217	17.4821	16.1522	16.611	7.9601	8.55836	8.58946	-0.897941	0.000273868	0.00766113
ZCCHC5	0.154553	0.174398	0.205178	0.0485506	0	0	-3.32683	0.000273711	0.00766113
ANO2	0.0772606	0.189281	0.0737838	0.0154447	0	0.0148665	-3.33474	0.000274384	0.00766909
RP11-31F15.2	0.297563	0.243335	0.134654	0.0130865	0	0.062983	-3.0123	0.00027535	0.00768959
ARHGAP20	0.0327812	0.045694	0.0231785	0	0	0	-6.08219	0.000275759	0.00769455
TJP1	16.6433	15.8289	16.1002	8.56243	9.68269	8.09769	-0.780446	0.000276265	0.00770217
CRYL1	3.60709	3.1303	3.32954	6.30253	5.98992	6.31903	0.989862	0.000278576	0.00776006
CA2	1.93012	2.55997	2.05595	6.48212	6.35217	6.12803	1.63654	0.000282395	0.00785985
ALPK1	5.51878	5.81126	5.45916	8.61923	9.42901	9.08537	0.795061	0.000283239	0.00787671
ANLN	10.6882	12.8895	10.8034	16.6313	20.4819	17.4401	0.767788	0.000283643	0.00788134
PRSS53	4.98846	6.25759	6.20583	11.9103	9.27977	10.225	0.951768	0.000285576	0.00792838
ABHD10	7.31336	6.78643	6.71792	11.8895	12.243	11.5105	0.878722	0.000286857	0.00795728
FAM13B	4.97282	4.76388	4.40329	1.68923	2.9394	2.01623	-0.988471	0.000288053	0.00798377
GNG4	0.764003	0.689827	0.958898	1.96	2.24743	2.32244	1.53708	0.000288371	0.00798591
FAM50B	0.325208	0.805886	1.06577	0.0397287	0.13147	0.229448	-2.33739	0.000288996	0.00799651
SYBU	0.429802	0.219391	0.249478	0.0399344	0.0550626	0.0704721	-2.32093	0.000290985	0.00804483
IL8	7.73249	7.32899	8.10497	13.6102	14.3007	15.1511	0.996837	0.000296819	0.00819929
LAMA1	3.06039	2.80174	2.79591	4.39323	5.25902	4.44981	0.805861	0.000298968	0.00825177
ARFGAP3	28.1705	26.1015	28.7049	45.2915	42.3184	44.7308	0.776887	0.000307361	0.00847634
FLJ10038	1.44097	1.42589	1.43466	0.340655	0.37129	0.385154	-1.86683	0.000308574	0.00850273
KCNK2	1.38547	1.572	1.30513	0.252478	0.327237	0.291632	-2.18424	0.000310028	0.00853568
PNP	12.5455	11.344	12.3233	20.896	17.4629	20.1904	0.797122	0.000311016	0.00855578
CSTA	14.7928	14.4027	12.6099	4.34751	4.23894	4.22211	-1.60232	0.000317521	0.00871301
PCDHGA2	0.208125	0.204456	0.216232	0.0130759	0.0486793	0.0503454	-2.35372	0.000317159	0.00871301
CTTNBP2	0.154491	0.215347	0.144347	0.0159243	0.0351309	0.040875	-2.3535	0.000317338	0.00871301
DEPDC1B	6.08234	5.40264	5.47159	9.61391	11.1392	10.1189	0.966752	0.000320445	0.00878599
C17orf103	3.82277	4.46604	3.89837	1.63825	1.72747	1.67386	-1.17086	0.000320874	0.00879047
MDK	4.34233	5.71387	5.75466	1.3177	1.45351	1.37867	-1.82601	0.00032284	0.00883702
COQ10B	8.61813	7.65342	8.28918	14.1386	13.1322	14.5879	0.872564	0.000324023	0.00886206
TARS2	9.37036	8.96087	8.4613	14.7508	13.6238	15.6184	0.81909	0.000326777	0.00892266
RP11-519M16.1	0.491429	0.539703	0.890495	0.130985	0.0406363	0.189122	-2.31193	0.000326621	0.00892266
DLL1	4.60537	6.06745	4.61575	2.38667	2.10612	1.50452	-1.24606	0.000329846	0.00899164
GAB3	0.150901	0.241193	0.170716	0	0.0823551	0.0127761	-2.38768	0.000329826	0.00899164
GRIN3B	0.152721	0.400714	0.217783	0.0395089	0.0326856	0.0570447	-2.45414	0.000330878	0.00901189
CYP26B1	0.0499169	0.0985712	0.0857155	0	0.011351	0	-3.9335	0.000331134	0.00901189
DTX3	4.41365	4.8693	5.29069	9.00394	8.66663	9.0764	0.978595	0.000333599	0.00907154
PAG1	3.61596	3.58887	3.17268	1.62614	1.99484	1.72943	-0.853345	0.000334063	0.0090767
RP11-494M8.4	0.537235	0.401561	0.386939	0.064204	0.127478	0.0494403	-2.32092	0.000335698	0.00911366
RABGGTB	63.5967	56.7303	59.947	97.4371	96.7747	96.4684	0.792369	0.000336305	0.00911518
AASS	3.05291	3.40984	3.09164	1.15652	1.50415	1.26338	-1.18153	0.000336248	0.00911518
TTC3P1	0.643991	0.416773	0.566858	0.10115	0.0836812	0.121704	-2.29422	0.000339268	0.00918797
AMBP	0.326166	0.26521	0.197675	0.0448264	0	0	-3.9042	0.000341133	0.00922341
IGSF1	0.165507	0.240314	0.213151	0.0341194	0.0423403	0.0383158	-2.30896	0.000341124	0.00922341
APBA2	19.8974	19.4276	20.5439	11.0584	11.2029	10.6922	-0.758444	0.000341718	0.00923167
C9orf169	0.450078	0.752843	0.763765	0.0247425	0.163755	0.142897	-2.42371	0.000342619	0.00924849
CYSLTR1	0.0500044	0.0557614	0.129304	0	0	0	-6.01664	0.000344876	0.00930181
CYP51A1	67.2136	65.6076	64.3	110.136	108.373	120.381	0.885011	0.000346144	0.00932844
LOC101928764	0.256105	0.390987	0.19217	0	0.0665575	0	-3.33944	0.000346771	0.00933013
TOX	15.837	16.0715	14.3872	7.92037	10.1956	7.24191	-0.766702	0.000346614	0.00933013
COPZ2	25.1394	23.9005	24.1951	9.85122	11.1108	11.3584	-1.07724	0.000348923	0.00938043
PHLDA2	48.8057	50.403	50.2998	87.0588	65.8674	82.051	0.756869	0.000349859	0.00939795
EPAS1	75.1016	73.2868	74.4698	35.2948	39.7147	37.896	-0.878663	0.000351422	0.00943229
TCN2	14.1366	13.6481	13.2362	6.18922	6.64743	6.94296	-0.949339	0.000352247	0.00944326
LPAR1	4.82799	4.61946	4.86084	1.62	2.34213	2.00596	-1.15966	0.000352401	0.00944326
SPARC	863.339	1003.33	846.529	330.993	380.84	372.988	-1.22028	0.000353555	0.00946653
SAMD15	0.284532	0.40236	0.469844	0.0544063	0.0450101	0.104739	-2.38711	0.000353877	0.0094675
ARHGAP42	0.270672	0.451608	0.273405	0.0676357	0.0559548	0.0651036	-2.2857	0.000355021	0.00949045
LOC100996425	23.8863	21.3923	23.2557	34.8151	36.7156	36.1734	0.754893	0.00035605	0.00951027
IGFBP3	4.93321	4.18162	4.83936	1.46593	1.73829	1.2817	-1.53407	0.000357154	0.00953206
GBAS	30.2829	25.7824	29.1623	44.522	44.1039	45.3098	0.755256	0.000357449	0.00953226
KREMEN2	0.767409	1.00367	0.81535	3.71874	2.46895	3.36896	1.98847	0.000361324	0.00962011
RHBDL3	0.174411	0.167864	0.0855694	0	0.0283291	0.0329611	-2.63295	0.000361113	0.00962011
EMP1	23.1963	29.2674	23.5464	40.2444	39.6475	40.1169	0.762031	0.000361673	0.00962055
DNAJC15	13.5106	13.9055	13.0024	6.73839	6.91562	7.21052	-0.850863	0.000362032	0.00962055
CLCN5	1.28951	1.34395	1.32197	2.06773	2.76101	2.35696	0.962538	0.000362212	0.00962055
ANXA2	577.037	684.344	569.944	276.316	279.427	272.938	-1.04098	0.000363295	0.00964092
ATAD2	5.11636	5.30122	5.21258	8.45529	9.02091	7.68845	0.789546	0.000363561	0.00964092
SMAD6	2.58261	2.76124	2.40859	0.498697	0.724102	0.744532	-1.8746	0.000364473	0.00965737
MESDC2	13.9239	12.19	12.8995	6.62808	6.9498	7.61947	-0.777078	0.000365213	0.00966924
NR2C2AP	15.4258	14.2303	17.4259	26.1574	24.6057	28.4385	0.853292	0.000367335	0.00971765
DOCK3	0.460978	0.474272	0.337916	0.0615441	0.10183	0.0766636	-2.29766	0.000367921	0.0097254
DLG5	41.41	42.8574	43.5597	82.7337	75.3253	71.4772	0.948076	0.000371408	0.00980973
XAGE2	36.9457	35.4078	35.9007	59.744	56.9329	58.3645	0.796545	0.000372198	0.00982276
PRMT6	10.0825	9.70767	10.0996	4.37839	5.26777	4.50633	-0.976227	0.0003743	0.00987038
PKIA	0.716724	0.717763	0.736612	0.10711	0.177223	0.117828	-2.32144	0.000374876	0.00987769
MGST2	3.28456	2.76738	3.11423	0.577807	0.557687	0.625697	-2.27206	0.000377409	0.00993654
CD22	0.115333	0.098932	0.107536	0.673048	0.395416	0.366177	2.25006	0.000378062	0.00994583
DDX31	6.21173	5.64301	6.17058	9.79699	9.57113	9.30554	0.772763	0.000378952	0.00996133
RP11-983P16.4	1.61326	1.48967	1.08911	0.123488	0.399357	0.280953	-2.27384	0.000381863	0.0100299
APOA1BP	45.6352	43.9342	48.1926	75.2908	68.0279	72.4169	0.750588	0.000382307	0.0100336
LOC102724768	0.159959	0.520261	0.258519	0	0	0	-6.00752	0.000383392	0.0100541
GPR115	0.314329	0.249142	0.35112	0.0609877	0.0840914	0.0195681	-2.33686	0.00038599	0.0101142
SCPEP1	40.2192	45.615	43.1636	22.9858	24.5528	23.9068	-0.749779	0.000390383	0.0102213
PCDHB8	0.787156	0.561138	0.487953	0.1067	0.107889	0.136941	-2.26943	0.000391101	0.0102319
CWF19L2	19.6696	16.4316	19.6251	29.2106	28.4867	29.6356	0.751312	0.000393566	0.0102883
POR	27.3961	25.5889	26.8266	45.9279	38.0491	41.2497	0.754032	0.000395056	0.0103191
HLA-DPA1	0.476261	0.488361	0.318501	0.0361129	0.134442	0.0347609	-2.47281	0.000398371	0.0103975
ABCD1	6.17523	6.43539	6.26013	2.93861	2.95361	2.64284	-1.04149	0.000398869	0.0104023
NHLRC4	0.314637	0.292383	0.381376	0.0943459	0.0260173	0.0302713	-2.59812	0.000403871	0.0105188
TRAP1	63.8635	62.553	65.0021	109.692	100.731	103.982	0.819443	0.000404913	0.0105188
FLJ44342	8.97562	9.38848	10.5915	15.5384	14.1649	15.8112	0.75571	0.000403971	0.0105188
UPK1A	0	0	0	0.140967	0.155495	0.158305	5.96849	0.000404923	0.0105188
SULF1	1.44088	1.43207	1.44578	0.251794	0.529451	0.3787	-1.79423	0.000404782	0.0105188
RCBTB2	1.7024	1.57446	1.48703	0.205	0.449798	0.377493	-2.10133	0.000409648	0.0106249
CXADRP3	0.398709	0.269461	0.234318	0	0.0329693	0.0575398	-3.11248	0.000409329	0.0106249
NR1H3	8.22308	8.33426	8.81724	4.07345	3.45214	3.72968	-1.06898	0.000411219	0.0106573
LIPT2	1.49208	1.16018	1.1319	0.334797	0.166186	0.225584	-2.26846	0.000414987	0.0107381
CD163L1	7.78302	9.13526	8.06842	13.5139	13.2668	12.4336	0.753252	0.000414706	0.0107381
CDC20	38.0285	47.0158	40.2212	65.7585	67.8951	62.9088	0.752747	0.000419018	0.0108339
VSTM2L	78.2559	88.625	78.5804	44.8594	42.2108	46.7521	-0.771675	0.000419504	0.0108381
RAD18	4.0291	3.58793	3.9432	6.61403	6.21307	6.27478	0.827812	0.000420406	0.0108529
HACL1	5.49629	6.40226	6.21799	10.6385	10.9289	11.2142	0.958036	0.000423744	0.0109305
C1orf198	48.5677	48.6828	47.2901	23.3975	26.7442	27.7627	-0.789297	0.00042412	0.0109317
KIAA0895L	14.4443	16.2032	14.2914	8.33762	8.32884	7.74341	-0.777383	0.000429889	0.0110718
MYLK2	0.124974	0.131972	0.0918079	0.0374744	0.0103341	0	-2.73699	0.000430586	0.0110812
C22orf46	6.23433	6.5906	6.39579	3.36587	3.17473	3.12793	-0.887929	0.000432315	0.0110998
LINC00898	0.614688	0.577704	0.733783	0.138239	0.158839	0.0665317	-2.29335	0.000432047	0.0110998
GNPDA1	27.0295	24.7613	25.6682	43.4686	37.2077	40.5537	0.750263	0.000432252	0.0110998
MELK	11.0813	12.078	10.7563	16.3844	18.9563	18.8185	0.777566	0.000433086	0.011111
TMEM222	16.3414	17.206	15.8882	9.53562	8.10374	8.46585	-0.817285	0.000433847	0.0111214
KHDRBS3	14.2884	14.5947	13.4294	7.13375	8.13884	6.50723	-0.855511	0.000434166	0.0111214
PLEKHB2	27.5396	25.7193	26.4482	41.7783	43.6186	42.9815	0.790436	0.000437353	0.0111944
ENPP5	0.0378171	0.0421709	0.0916773	0	0	0	-5.96637	0.000438755	0.0112216
RRP12	15.6268	13.871	15.2055	24.9441	21.3511	23.535	0.747444	0.000440313	0.0112528
ZNF333	3.61948	3.34766	3.63021	6.13315	5.70139	5.42585	0.807025	0.000440901	0.0112591
LOC100506022	0.959232	1.06967	0.852646	0.131831	0.23994	0.177654	-2.27642	0.000446074	0.0113824
NMB	1.13525	0.81759	0.825629	0.0624087	0.206522	0.240289	-2.31259	0.000447109	0.0114001
RASEF	0.0722863	0.0761303	0.0700955	0.0105969	0.0087668	0	-3.27755	0.000448635	0.0114302
LOC284581	4.11606	4.29529	3.25663	7.56	6.82768	7.4589	1.00888	0.000452054	0.0115085
FUS	48.8143	53.5023	49.9993	25.9686	28.7817	25.9875	-0.813376	0.000452766	0.0115177
MTFR1	9.05883	7.95446	7.64697	12.5138	13.8191	13.1652	0.782353	0.000454218	0.0115458
SHF	0.297756	0.577807	0.693521	0.0674007	0.0637261	0.176096	-2.24598	0.000455074	0.0115587
C10orf54	6.15391	7.12984	6.2148	10.4554	9.32924	11.1268	0.76846	0.000456292	0.0115795
KLHDC8B	18.3646	21.3091	20.1507	11.2296	9.53607	10.9297	-0.812705	0.000456593	0.0115795
RPA2	15.7291	14.4917	17.0678	26.0803	23.7365	25.1988	0.768973	0.00045731	0.0115888
GLRX3	42.6979	42.7661	44.2514	65.9175	63.4595	73.6339	0.749507	0.000458784	0.0116173
NEURL1	0.574816	0.640994	0.650294	1.88897	1.99844	1.85204	1.7219	0.000461672	0.0116815
TOP3B	6.54537	7.18594	7.29556	13.0186	9.85551	10.0959	0.753262	0.000462033	0.0116817
EPHX1	48.4452	51.2549	53.7937	89.8182	71.9511	81.4454	0.768333	0.000463678	0.0117139
CPNE7	65.9788	64.4935	75.4691	131.847	106.157	109.299	0.858207	0.000464014	0.0117139
PDCD4-AS1	3.42377	3.12769	2.8839	0.78158	0.633403	0.75232	-2.01606	0.000466644	0.0117713
LOC102723772	0.537788	0.428359	0.434574	0	0.139762	0.0813068	-2.48881	0.000472228	0.0119031
ABCA5	0.0373978	0.0173764	0.0453304	0.119927	0.201265	0.112139	2.19763	0.000472914	0.0119113
CARD6	4.48086	5.14525	4.79132	1.96907	2.18715	2.00862	-1.12289	0.000474361	0.0119387
ANKRD20A5P	0.0867436	0.139233	0.0637232	0	0.00717284	0.00834563	-3.87116	0.000477336	0.0120044
ABCA1	1.5955	1.57532	1.50484	0.515301	0.773247	0.643756	-1.17299	0.000482041	0.0121136
EMILIN1	0.259812	0.338011	0.359911	0.0816163	0.0675209	0.0392804	-2.22888	0.000485333	0.0121871
HEPH	0.0489658	0.0455026	0.0445141	0	0	0	-5.95865	0.00048599	0.0121943
GLIPR2	3.2993	3.07547	3.15459	0.799851	0.894712	0.954251	-1.74301	0.000487559	0.0122244
FZD2	3.17662	4.82982	4.06383	1.33814	1.71277	1.50676	-1.30284	0.000488892	0.0122486
PWARSN	0.536826	0.272104	0.170889	0.0357713	0.0443902	0.0516482	-2.72993	0.000491862	0.0123136
ZC3H4	5.02489	5.33827	5.09206	2.43032	2.99641	2.57961	-0.846729	0.000494236	0.0123637
SLC8B1	17.3379	19.1422	17.4732	10.3497	9.46511	10.1874	-0.743069	0.00049519	0.0123783
KIAA1244	0.221756	0.162305	0.256901	0.0431532	0.0285604	0.0519221	-2.26687	0.000496319	0.0123971
OTUD3	2.96925	2.86422	2.88513	5.10096	4.60898	4.70079	0.828492	0.00049899	0.0124544
MRPS11	7.71509	8.47484	8.55876	3.38321	3.91443	3.77571	-1.05775	0.000499862	0.0124654
CLU	91.2658	95.791	89.775	47.2665	47.5415	49.7472	-0.834287	0.000500283	0.0124654
RBM3	36.4484	36.5	34.9323	18.7535	21.0642	19.4893	-0.760754	0.00050056	0.0124654
LINC00346	0.536378	0.627349	0.463326	0.0813426	0.151412	0.0831909	-2.25429	0.000500981	0.0124666
SLC12A6	4.73673	5.38847	4.88475	2.60945	2.98234	2.48358	-0.791934	0.000502312	0.0124809
CDKN1A	35.0742	40.6286	36.6503	58.8237	57.0176	60.9065	0.756889	0.000502067	0.0124809
ROS1	37.9688	38.8707	35.6897	15.824	25.1974	18.4359	-0.820277	0.00051138	0.0126967
ZNF469	4.50567	4.27135	4.31365	2.24202	2.6342	2.36429	-0.752069	0.000513399	0.0127373
PLAU	33.0129	36.4523	34.235	18.1305	20.3351	19.5901	-0.734481	0.000513821	0.0127382
MYB	0.0158786	0.0590224	0.00641558	0.09602	0.115545	0.260471	2.6134	0.000514884	0.012755
PTPRB	0.288632	0.297768	0.258933	0.0457191	0.0645219	0.0543622	-2.25115	0.000517772	0.0128019
NTN3	0.721247	0.848054	0.773133	0.226569	0.147274	0.093466	-2.21266	0.000517937	0.0128019
PLGLB2	0.07754	0.0450349	0.0939874	0	0	0	-5.93891	0.000517248	0.0128019
HAGH	17.3217	18.1213	19.6607	30.8629	26.0943	30.2839	0.766498	0.000523651	0.0129176
CENPE	3.86827	4.00775	3.89087	5.83864	6.87351	5.74934	0.751751	0.000523786	0.0129176
IRF1	16.3272	15.1953	16.2643	8.46469	8.61884	9.32296	-0.752693	0.000523157	0.0129176
PROCR	45.6647	45.4756	43.656	72.7609	64.5283	72.3962	0.741292	0.000527413	0.0129974
CD7	0.569614	0.698712	0.975819	0.100204	0.227971	0.0964528	-2.26521	0.000535315	0.0131823
COL13A1	2.09397	2.21161	1.8039	0.354976	0.671246	0.419786	-1.97467	0.000545248	0.0134169
ELAVL2	0.338228	0.449009	0.31724	0.0531248	0.153825	0.012784	-2.20184	0.000553622	0.0136129
TDRKH	0.853506	0.960921	1.20034	2.83327	2.78438	2.79669	1.58178	0.000562129	0.0137913
HCFC1R1	52.9694	59.1211	59.9965	30.3853	29.8033	35.8673	-0.738088	0.000561809	0.0137913
RIN2	8.90213	10.0588	9.06521	5.16812	5.2931	4.96908	-0.758054	0.000562042	0.0137913
DMBX1	0.100629	0.149618	0.130105	0.575321	0.50342	0.532483	2.17277	0.000566891	0.0138978
PTGER2	0.0942987	0.131444	0.0381003	0	0	0	-5.93322	0.000568718	0.0139323
DUSP26	0.343036	0.152457	0.16873	0.0327964	0.0271324	0	-3.24652	0.000570205	0.0139584
INSR	4.46765	4.23262	4.76919	7.0705	7.03512	6.72678	0.731985	0.00057097	0.0139668
KRT8	147.415	159.968	151.87	81.9334	77.5152	80.4642	-0.833368	0.000578003	0.0141234
SIX4	3.72956	3.05452	3.37885	5.06868	6.12641	5.46927	0.815516	0.000578223	0.0141234
SH3BGRL3	127.313	151.832	136.415	237.465	212.145	224.69	0.802052	0.000581073	0.0141826
UBE2S	98.8901	104.099	93.7548	149.989	160.677	161.05	0.771422	0.000581591	0.0141848
SUSD5	6.61371	6.3704	6.03683	2.77586	3.71409	3.26232	-0.861763	0.000584523	0.0142458
CXXC5	16.6086	16.8239	18.4297	9.5119	9.48	8.95319	-0.789172	0.000590542	0.0143819
LINC00704	0.482317	0.896408	0.457531	0.0691689	0.114446	0.155352	-2.30701	0.0005923	0.0144141
THBS2	0.298241	0.258671	0.228952	0.0546514	0.0678194	0.0368238	-2.18266	0.000595035	0.01447
COMMD4	13.0306	14.1436	14.1004	7.57191	6.747	6.5301	-0.881747	0.000595683	0.0144751
LEPROTL1	12.4566	9.642	11.2068	16.4635	17.7434	17.6363	0.741128	0.000599538	0.0145581
TMEM38A	5.13666	3.41428	5.26058	10.4716	9.16607	9.72098	1.19099	0.000602188	0.0146118
MXRA8	2.08209	3.04648	2.48397	0.557735	0.86773	0.841339	-1.64516	0.000603898	0.0146425
ITGA10	2.71453	3.16133	2.70848	1.16403	1.11361	1.16293	-1.21543	0.000604349	0.0146427
EFCAB4B	1.69318	1.96466	1.47916	0.36226	0.770053	0.498832	-1.55346	0.000608881	0.0147418
SOAT1	6.23174	5.73687	6.38374	8.79096	9.79661	9.71659	0.72739	0.000610706	0.0147752
EFNB3	0.0181625	0.135024	0.161444	0	0.0165205	0	-3.82811	0.000613095	0.0148113
GMPS	30.8269	28.4697	30.2079	46.3336	46.091	46.0344	0.732493	0.000612832	0.0148113
RIMKLB	1.11054	1.14063	1.14616	2.05216	2.46687	2.42483	1.13303	0.000615153	0.0148502
SCN2B	0.0178175	0.0220765	0.0863875	0	0	0	-5.8795	0.000619717	0.0149495
USP45	4.05224	3.06116	3.60967	5.46452	5.82259	5.52978	0.751968	0.000622259	0.0149999
PLAC8	3.53517	5.1454	3.9007	1.18634	0.929801	1.38233	-1.74155	0.000623785	0.0150257
CCND1	87.8857	84.8495	85.4451	150.172	154.31	155.976	0.937618	0.000625406	0.0150538
GLDN	2.36499	2.51998	2.60478	0.762571	1.01353	0.836304	-1.41709	0.000626287	0.0150641
SMC1B	0.0962277	0.0574855	0.0277712	0.294728	0.293844	0.167307	2.16491	0.000627865	0.0150911
CSF1	38.6001	40.8775	41.4866	21.573	22.7865	21.9299	-0.765065	0.00063324	0.0151982
BTG3	13.9031	11.8627	13.4525	20.8844	21.4327	21.8605	0.813372	0.000633007	0.0151982
USB1	8.75373	7.83087	8.80729	13.4077	12.6165	13.0881	0.726552	0.000634314	0.015213
QSOX1	87.3187	86.5743	88.0774	148.189	150.092	152.858	0.887158	0.000635708	0.0152139
ACBD3	11.0042	9.38776	9.97896	15.1462	16.6326	15.3081	0.735208	0.000634889	0.0152139
CDCA2	2.26108	2.68103	2.36103	4.39894	5.26185	4.63826	1.07105	0.000635731	0.0152139
TOP2A	29.4316	34.7898	28.9135	45.0295	58.864	49.0836	0.817242	0.000638777	0.0152758
SRXN1	28.5175	25.3628	26.8092	42.5284	38.6428	43.3213	0.729318	0.000641058	0.0153192
RFX7	9.0177	8.26698	9.23805	4.29371	5.85888	4.75034	-0.730279	0.000642828	0.0153505
LZTS3	5.73756	6.14563	6.51992	10.6832	9.25841	9.31985	0.772485	0.000652073	0.01556
OBSCN	0.432527	0.4654	0.445325	0.178332	0.188947	0.122468	-1.35233	0.000656412	0.0156523
MACROD2	0.452198	0.239363	0.286778	0.0566408	0.0416522	0.102983	-2.17058	0.000659411	0.0157125
CACNA1I	0.0456225	0.0105989	0.00691246	0	0	0	-5.91102	0.000660739	0.0157328
LZTR1	20.4323	21.858	20.666	11.0834	13.6677	10.8836	-0.719278	0.000665282	0.0158296
ACBD7	0.806715	0.548138	0.546745	1.92652	2.27236	2.09308	1.82813	0.000666727	0.0158426
EFHC1	4.25451	4.22413	3.65305	1.9159	2.1411	2.00703	-0.897477	0.000666784	0.0158426
LMBR1L	13.1296	14.2117	14.1424	8.11604	7.48422	7.50844	-0.740729	0.000669878	0.0159047
RYR3	0.0995776	0.137929	0.121459	0.0123943	0.0273434	0.0338025	-2.1734	0.000673105	0.0159698
GJB2	0.0691078	0.25688	0.093074	0.531876	0.597169	0.597291	2.13469	0.000677557	0.016064
LOC101928412	0.529409	0.385017	0.539404	0	0.146557	0.0730801	-2.54081	0.000678468	0.0160741
F2RL1	25.2883	24.3289	24.5972	12.1962	15.5775	14.1863	-0.720844	0.000684269	0.0161999
PRUNE2	0.423398	0.456574	0.400686	0.0821498	0.107092	0.103036	-2.02599	0.000688026	0.0162772
NR2F1	0.0365522	0.161343	0.0738424	0	0.00831188	0	-4.39269	0.000693791	0.0164019
FAM189B	20.6358	22.4348	21.4323	35.3113	31.478	32.2065	0.72166	0.000699727	0.0164965
STAT6	71.1727	77.4849	73.2218	39.0825	40.564	37.9496	-0.813156	0.000699124	0.0164965
CHURC1	8.50697	6.96598	8.16811	3.59191	4.22935	4.03939	-0.892623	0.000699767	0.0164965
STOML1	7.00021	7.17376	7.92333	3.33875	3.00618	2.87818	-1.15699	0.000699849	0.0164965
MN1	2.17813	2.57054	2.11024	0.748641	1.15776	0.929428	-1.17246	0.000700282	0.0164965
PPAT	12.2835	9.96224	11.961	16.0138	19.1506	17.3359	0.719991	0.000703149	0.0165522
LINC00094	9.60995	9.75934	9.48348	5.15122	5.35597	5.61662	-0.736566	0.000711451	0.0167358
CAT	39.3623	44.9287	40.0961	22.2887	24.9481	23.324	-0.715459	0.000718455	0.0168885
LOC101929130	0.192612	0.289137	0.167618	0.0325803	0	0.0313606	-3.1894	0.000718963	0.0168885
TSNAXIP1	0.439444	0.399486	0.370544	0.0840275	0.0955839	0.0707715	-2.15133	0.000719639	0.0168924
FAM219B	24.8295	23.5068	23.4178	14.1842	13.4315	13.0927	-0.714315	0.00072282	0.0169518
TMC3	0.0796528	0.172712	0.0929725	0.0097307	0.0161003	0	-3.45474	0.000723191	0.0169518
AFAP1L1	4.36442	3.36581	4.04263	1.45712	1.61571	1.6963	-1.20058	0.000724778	0.0169769
CTSA	53.5313	62.0865	59.1432	31.4238	32.4611	34.4273	-0.727085	0.000729245	0.0170695
POLB	12.0258	9.78716	11.2305	19.0847	17.9902	18.7104	0.858838	0.000731176	0.0171026
MYL5	4.04954	3.84713	3.66677	1.01371	0.707086	1.07142	-1.944	0.000731954	0.0171087
ZP3	9.93611	8.18059	8.97463	16.8054	15.4403	15.2524	0.913531	0.000737052	0.0172157
ETFA	73.8905	76.1624	75.3818	39.7309	42.5632	45.5725	-0.715323	0.000737574	0.0172158
SLC44A5	5.54159	5.5225	5.7482	2.35617	3.5722	2.94236	-0.821201	0.000742062	0.0172962
PCCB	18.3548	17.6394	17.4535	26.6379	28.3997	26.7255	0.716009	0.000741837	0.0172962
SEPT6	1.40195	1.43496	1.21497	0.379766	0.429686	0.279537	-1.79101	0.000743501	0.0173175
LMAN1	53.8097	43.9698	48.1042	77.9083	84.4217	81.3006	0.842505	0.000745463	0.017351
LOC100506870	0.737731	0.799813	1.06809	0.168983	0.195718	0.130125	-2.26774	0.000747668	0.0173901
SEMA5A	21.6392	23.6902	19.6116	10.4124	13.0975	11.6814	-0.78215	0.000748738	0.0174028
ZNF804A	2.78287	2.88756	3.01517	0.91242	1.16348	1.10278	-1.34765	0.000754845	0.0175313
TET2	2.36593	2.14186	2.15546	1.01534	1.41617	1.07223	-0.825637	0.000755855	0.0175313
KDM7A	3.1787	2.74374	2.72049	4.10423	5.04098	4.50339	0.761295	0.000755507	0.0175313
PFDN2	124.58	114.711	124.955	201.954	175.815	181.672	0.722903	0.000756395	0.0175315
IFITM10	4.30331	5.36124	4.59196	1.99308	1.92128	2.0686	-1.14923	0.000759309	0.0175796
CSPG5	0.496615	0.283188	0.282736	1.66287	1.22169	1.45728	2.13417	0.000759529	0.0175796
SPDYE6	0.0811843	0.185704	0.171577	0.0205985	0.0284017	0.0264364	-2.4026	0.000760581	0.0175916
XDH	6.29955	8.12529	6.39621	9.48417	12.3856	10.0599	0.718286	0.000763039	0.0176362
AHRR	17.2989	19.828	18.4688	9.93568	11.207	10.4272	-0.714098	0.000763713	0.0176394
CGNL1	0.218986	0.218297	0.218783	0.0175105	0.0651886	0.0547786	-2.13412	0.000764307	0.0176408
MARVELD1	24.6179	24.5887	26.2566	13.1958	15.0486	14.6993	-0.711026	0.000766658	0.0176705
FAM214A	2.12945	2.45024	2.17573	0.759997	0.750434	0.778741	-1.45742	0.000766524	0.0176705
LPHN3	15.6266	14.7545	13.7011	6.79787	9.70548	8.59832	-0.711088	0.000768053	0.0176903
AHDC1	11.6294	13.1641	12.0414	6.64522	7.52298	6.79867	-0.710624	0.000768611	0.0176909
ATP8B4	0.0378722	0.10998	0.122415	0.0312296	0.00861205	0	-2.64211	0.000770592	0.0177241
POLR3H	10.156	10.3254	10.5769	5.49279	6.0718	5.71218	-0.743617	0.000775999	0.0178361
PPCDC	3.04314	3.57467	3.08717	0.883538	0.886723	0.752867	-1.83861	0.000781864	0.0179542
IL4I1	0.187238	0.217495	0.255324	0	0.0319332	0.061924	-2.65422	0.000782219	0.0179542
ANXA6	23.5268	25.9616	22.5378	13.1038	13.9479	13.9143	-0.711249	0.000784088	0.0179846
KIRREL	44.6609	44.5411	43.3043	21.7354	25.3576	23.0975	-0.814603	0.000784838	0.0179866
TMEM86A	0.212185	0.326102	0.290166	0.0358911	0.0965009	0.0345475	-2.17247	0.000785261	0.0179866
MEX3B	4.25653	4.54803	4.38984	1.75726	1.8304	1.62136	-1.23761	0.000786766	0.0180086
RBM28	14.5125	12.695	13.0778	21.115	21.4153	19.2259	0.719342	0.000788641	0.0180391
STARD9	3.25056	3.81401	3.52793	1.84036	2.16653	1.94346	-0.72984	0.000789631	0.0180493
FASN	78.5457	85.0763	83.0044	169.097	145.948	149.408	1.01715	0.000796806	0.0182007
UBL3	9.16798	8.32579	7.67476	3.83822	5.24942	4.36367	-0.801914	0.000805543	0.0183793
ARL6IP1	51.7768	48.9307	49.905	74.1617	83.9972	77.3021	0.74692	0.000805736	0.0183793
PDCD7	15.4109	14.3591	13.7292	7.78993	7.61039	8.3013	-0.772581	0.000807886	0.0184157
M1AP	0.216538	0.174976	0.20541	0.0414048	0.0342541	0.0199274	-2.50004	0.000810765	0.0184686
FANCD2	2.25086	2.4189	2.65331	4.081	4.42368	4.1347	0.889403	0.000817442	0.0186079
CDK18	3.36566	3.62594	3.6776	1.35761	1.45688	1.29932	-1.27184	0.000822574	0.0186969
CAMK1D	0.060859	0.040845	0.0792324	0	0	0.0250475	-2.72742	0.000823044	0.0186969
ZC3H7B	59.0964	64.4162	60.0397	30.5194	34.4706	32.1271	-0.816101	0.000822726	0.0186969
HOXB7	0.727073	0.914114	1.1405	0.235117	0.17506	0.181052	-2.12268	0.000825659	0.0187434
IRF3	20.105	20.5746	21.2111	33.5406	28.8386	31.8029	0.709586	0.000827103	0.0187633
NR2F2	3.93276	3.7302	3.77336	1.69908	1.87129	1.86839	-0.969388	0.000828892	0.0187782
LINC00342	3.24287	4.52462	3.57202	0.976134	1.5896	1.31543	-1.44484	0.000828578	0.0187782
TNS1	0.00745222	0.030009	0.0140513	0	0	0	-5.83195	0.000829509	0.0187793
LOC102724927	3.41844	3.5427	2.8533	0.649616	0.844524	1.01238	-1.86461	0.000831016	0.0188006
PIPOX	0.181795	0.157675	0.293808	0.0266505	0.0440957	0.0128264	-2.74207	0.000834393	0.0188641
LSM2	42.952	39.9141	41.6609	64.3541	61.3981	64.9331	0.718042	0.000840866	0.0189975
NEDD9	0.399546	0.437085	0.343298	0.0444851	0.0414027	0.160574	-2.15195	0.000847555	0.0191356
DAGLB	16.1734	15.3842	16.9739	26.596	22.551	24.5053	0.705664	0.000848744	0.0191493
HMCN1	0.192615	0.192417	0.11933	0.0388256	0.0452603	0.0203847	-2.16011	0.000852529	0.0192175
PLS1	4.06765	3.24944	3.6487	5.35675	7.3703	5.80846	0.858599	0.000852924	0.0192175
CEP85	7.37787	7.23302	7.35504	11.4011	11.0867	11.2828	0.723639	0.000855084	0.019253
LFNG	2.88065	3.75284	2.84424	0.977658	1.07842	0.901846	-1.57618	0.000859387	0.0193368
DPP8	6.33609	5.73845	5.91251	3.26838	3.44262	3.25143	-0.749463	0.000861593	0.0193733
ACOT13	8.34077	8.69653	8.48141	13.2438	13.1587	12.5931	0.714729	0.000864676	0.0194294
CIC	21.9402	25.0138	23.6902	13.5249	12.9599	13.5643	-0.715528	0.00087162	0.0195721
ALMS1-IT1	0.380719	0.584526	0.535044	1.71076	1.867	2.50511	2.11616	0.000875285	0.0196411
RERG	0.188597	0.105155	0.132081	0	0.0228729	0	-3.7843	0.000880934	0.0197412
LIMD2	1.70167	2.07787	2.13902	0.469996	0.598194	0.478501	-1.83217	0.00088073	0.0197412
FAM149A	0.0239073	0.0444328	0.053127	0	0	0	-5.80727	0.000890404	0.0199399
CD82	76.5633	97.819	80.7531	45.3928	48.3959	47.7621	-0.747255	0.000896289	0.0200581
CCNB1IP1	85.8599	78.305	87.5394	133.309	122.492	141.475	0.762022	0.000900476	0.0201382
DOK3	0.341004	0.380263	0.330669	0.121851	0.0232631	0.0812001	-2.11476	0.000902922	0.0201793
CRISPLD1	2.05935	1.43379	1.77746	0.399566	0.620523	0.458829	-1.73007	0.000907614	0.0202705
LINC00565	0.212343	0.285025	0.152524	0.0259407	0.0643819	0	-2.64604	0.000908505	0.0202767
RCC1	44.8098	42.1521	46.2064	72.3082	66.6983	70.2655	0.755641	0.000910536	0.0202965
FKRP	5.08481	5.83551	5.48039	2.94833	2.29094	2.62959	-0.955362	0.00091062	0.0202965
MAP10	0.246508	0.174295	0.212188	0.0117839	0.0877388	0.0340281	-2.10469	0.000912413	0.0203212
SCAMP1	10.1577	7.99945	8.8777	11.9658	15.6771	13.3062	0.700562	0.000912955	0.0203212
MAGED1	30.9938	35.1473	32.3443	53.9065	44.6503	52.888	0.725011	0.000925277	0.0205817
MKNK2	100.209	90.7895	98.3269	176.675	154.185	169.309	0.893673	0.000941568	0.02093
CYP4X1	0.0744147	0.19593	0.150332	0	0	0.0262514	-3.73597	0.000947078	0.0210383
MANBA	21.2159	20.019	20.6471	31.3833	29.2559	33.1237	0.703029	0.000948633	0.0210588
LYPD5	0.0370972	0.0775652	0.0599548	0.35689	0.236203	0.157042	2.17839	0.000949763	0.0210697
FHL2	15.4457	16.7354	14.7443	23.7442	24.0718	23.2656	0.702116	0.000951391	0.0210917
NOD2	0.0250225	0.14533	0.136486	0.0137558	0	0.0264817	-2.81161	0.000960049	0.0212694
GDF15	28.4043	24.856	29.2915	45.4252	37.0927	43.9051	0.718893	0.000961413	0.0212854
IQCB1	10.9425	10.2628	10.8094	16.6526	16.2982	16.8282	0.739899	0.000965297	0.0213465
PDGFA	23.5839	22.9643	23.9594	38.0962	34.1245	35.5414	0.715674	0.000965461	0.0213465
ZC3H6	2.44069	2.23984	2.44283	3.39889	3.96566	3.72715	0.740942	0.000970669	0.0214187
BTBD3	10.992	11.2334	11.1824	15.7567	18.1932	16.5264	0.697534	0.000969885	0.0214187
CCDC69	0.301012	0.343659	0.347487	0.075647	0.0469368	0.0910187	-2.10569	0.00097055	0.0214187
PSMG3-AS1	0.694292	0.784082	0.759743	0.132527	0.201736	0.168387	-2.0487	0.000973309	0.021462
AP1S1	40.6371	40.7371	41.6712	65.2722	57.9356	62.3515	0.696364	0.000973926	0.021462
FAT2	0.11523	0.188313	0.122012	0.0240278	0.0271065	0.0399489	-2.11376	0.000977799	0.021533
RP11-576I22.2	0.360896	0.372635	0.421246	0	0	0.0424379	-4.30999	0.000978527	0.0215347
LOC100130992	0.0180532	0.0125822	0.0583534	0	0	0	-5.77071	0.000986369	0.0216897
PNMA2	0.283519	0.274678	0.282725	0.0862209	0.0713302	0.0255363	-2.08263	0.000986879	0.0216897
NCEH1	3.82083	3.42422	3.5428	5.35438	6.62681	6.17511	0.853009	0.000994304	0.0218384
WASF3	0.432556	0.369371	0.425114	1.40105	1.29732	1.28055	1.79876	0.0010053	0.0220565
SCAND2P	2.87204	2.98219	2.75566	1.18326	1.06147	0.905681	-1.34633	0.00100557	0.0220565
CMAS	16.0324	16.774	15.8095	24.1054	24.9464	26.0624	0.730522	0.00100735	0.022081
PADI1	0.151976	0.169473	0.14123	0	0.0414708	0.0321677	-2.47625	0.00100995	0.0221233
UBQLN4	22.8095	22.0134	23.9188	36.3945	34.2891	34.1176	0.711698	0.00101233	0.0221609
ARHGEF25	20.9669	21.7339	23.2052	13.1137	12.3472	12.2657	-0.701601	0.00101594	0.0221785
CDH3	0.246112	0.444704	0.325937	0.0901979	0.0746203	0.0578807	-2.0776	0.00101489	0.0221785
TMEM158	23.0684	19.3619	22.9233	36.0306	28.7352	34.0326	0.700472	0.00101519	0.0221785
CFI	0.145015	0.145988	0.214836	0.0265734	0	0.0255785	-3.12845	0.00101648	0.0221785
NAP1L3	4.58945	4.14666	3.62298	1.38677	1.16655	1.66016	-1.44775	0.00101497	0.0221785
NLRP1	4.97994	6.46278	5.43399	2.90366	3.54442	2.57684	-0.801027	0.00101992	0.0222389
DNAH1	1.14309	1.30422	1.30709	0.555611	0.612204	0.399356	-1.15772	0.00102597	0.022356
CYP1B1-AS1	0.316118	0.324682	0.268892	0	0.0605344	0.070432	-2.61855	0.00102953	0.0224188
SLC30A3	0.0824382	0.114911	0.106586	0.453194	0.232454	0.497299	2.05083	0.00103236	0.022451
MAMDC4	5.74269	7.19206	6.31861	3.29308	3.2547	2.76407	-0.944845	0.00103204	0.022451
CDR2	11.3057	12.5269	11.3128	19.5198	16.4242	17.8845	0.719	0.00103345	0.02246
TXNDC16	4.91304	4.60068	4.71324	7.1608	7.78613	7.73264	0.775352	0.00103608	0.0224913
NPAS1	2.08703	2.04497	2.90258	5.65073	5.79834	5.49929	1.36966	0.00103625	0.0224913
SNORA8	30.2841	31.0737	28.5505	76.536	79.1953	72.3353	1.44514	0.00103879	0.0225168
MXD4	46.4577	52.5354	48.6538	29.375	25.6909	27.6494	-0.732063	0.00103841	0.0225168
RGL1	7.49626	7.07043	6.86069	3.50669	4.22391	3.9043	-0.778591	0.00104029	0.0225347
DET1	2.08849	2.04016	2.36374	0.781553	0.766736	0.532597	-1.53772	0.00104859	0.0226996
BST1	1.09476	1.41339	1.18854	0.294024	0.197637	0.336082	-2.05237	0.00105008	0.0227171
EPHX4	0.202582	0.0753017	0.163702	0.423194	0.773921	0.600307	2.11171	0.00105194	0.0227424
LOXL1-AS1	8.53131	8.88309	9.49372	4.18143	4.79625	4.4165	-0.904044	0.00105675	0.0228315
HSDL1	8.27426	7.79041	8.24132	12.8408	12.5153	11.9725	0.722036	0.00106057	0.022899
LEPROT	24.0094	24.221	22.2383	12.1884	14.6994	13.5505	-0.69917	0.00106905	0.0230671
TMEM129	16.9496	18.7743	19.3067	10.307	10.9782	10.3211	-0.697468	0.00107759	0.0232361
PPP2R5C	24.7349	23.0257	25.0611	36.8536	38.223	38.3093	0.741608	0.00107856	0.0232421
DENND6B	5.81703	6.48923	6.86679	2.6968	2.7309	1.92915	-1.27874	0.00108219	0.023305
KIAA1551	7.07443	6.87663	6.46462	10.2993	10.4963	9.958	0.694094	0.00108351	0.0233183
NOP2	24.4275	22.3991	25.1674	37.553	35.5719	35.4932	0.696583	0.0010849	0.0233332
CST3	116.799	133.878	114.916	66.8863	63.7503	68.4022	-0.773748	0.00109477	0.0235148
GUCA1B	1.49382	1.3762	1.77947	4.67241	3.52577	4.2658	1.5255	0.0010941	0.0235148
PGM1	23.8447	24.1512	24.8128	35.6392	36.201	38.457	0.702155	0.00109746	0.0235574
DTX4	0.181038	0.214965	0.0934647	0.0552907	0.0320193	0.0159662	-2.12406	0.00110266	0.0236537
VPS36	6.52802	6.25926	6.01041	2.83336	3.30497	3.66439	-0.83661	0.00110944	0.0237837
ME1	24.6803	21.7768	21.9238	34.0403	34.6974	34.6824	0.69991	0.00112305	0.0240598
CPXM1	0.048721	0.0905502	0.0984257	0	0	0	-5.749	0.00112874	0.024166
LGR4	12.9421	12.5445	12.3851	6.40115	8.34634	7.08131	-0.693176	0.00114023	0.0243964
HEXIM2	5.201	6.23854	5.8124	2.49418	2.60026	2.4984	-1.08105	0.00114147	0.0244072
KCNE4	8.56262	8.1538	9.06199	4.48449	3.78537	4.86226	-0.869296	0.00114247	0.0244128
MRAP2	0.424607	0.870092	0.439892	0.131674	0.138643	0.115223	-2.05486	0.00114766	0.0245078
RAPGEF3	2.132	2.00981	2.22013	0.869968	0.82768	0.772268	-1.2614	0.00115621	0.0246642
SAV1	8.13412	8.44098	9.1676	4.00093	4.5713	4.52092	-0.872962	0.00115722	0.0246642
TSPAN5	0.146292	0.111955	0.132123	0.596071	0.320924	0.59197	2.04698	0.00115672	0.0246642
COL7A1	56.7754	65.1914	57.7042	29.217	33.9962	29.79	-0.847962	0.00116208	0.024752
ROBO1	26.2045	25.8141	24.5077	13.3213	16.0741	13.588	-0.730276	0.00116309	0.0247575
TOP1P1	0.0721495	0.324059	0.184624	0.0264422	0	0.0509046	-2.78441	0.00116412	0.0247636
IL2RB	0	0	0.0116797	0.0794574	0.0854552	0.0458896	3.90246	0.0011665	0.0247981
C15orf37	0.813575	0.821209	0.657431	0.138803	0.178626	0.192987	-2.05213	0.0011709	0.0248758
RASL10B	0.823711	1.0121	0.850517	0.201255	0.158173	0.222779	-2.09794	0.00117718	0.0249807
DIMT1	39.8029	34.1439	35.6381	50.595	56.5437	56.9865	0.685313	0.00117735	0.0249807
AARS	163.82	147.459	160.59	291.038	276.998	278.871	0.947185	0.00118649	0.0251586
SLC9A9	5.16628	4.39644	4.6046	1.84318	2.49989	1.74006	-1.11749	0.00119456	0.0253136
RAB35	19.8821	20.4591	20.3736	10.488	13.6605	10.7676	-0.696565	0.00120263	0.0254682
COL18A1	42.9224	47.9402	46.3124	23.6199	25.1676	26.7292	-0.758437	0.00121064	0.0256215
FLJ20464	1.63875	1.87664	1.65864	0.327593	0.572146	0.227737	-2.08806	0.00121175	0.0256287
LOC101929149	0.198322	0.073718	0.224363	0.828588	0.865879	0.713614	2.34002	0.00121396	0.0256426
INO80	12.707	11.7053	12.2308	6.97029	7.50106	6.76798	-0.684137	0.00121331	0.0256426
ZHX2	5.25367	5.36984	5.33599	2.8744	2.82357	2.73505	-0.817113	0.00121567	0.0256624
COL4A5	38.1162	41.7516	37.9157	19.3942	23.8244	21.1856	-0.769128	0.00121661	0.0256659
ZNF358	42.2374	46.3912	46.3686	25.3472	25.5143	27.4071	-0.683439	0.00122357	0.0257963
LOC102724363	0.552303	0.87984	0.701333	0	0.0717671	0.250504	-2.57989	0.00122481	0.0258059
LOC101929762	0	0	0	0.127163	0.0526008	0.336607	5.71732	0.00122665	0.0258282
ERO1LB	1.58483	1.50499	1.42556	2.70275	3.22507	3.29328	1.1322	0.00123132	0.0258991
GSK3B	16.2604	13.8559	15.1295	22.505	23.6364	23.3346	0.721537	0.00123158	0.0258991
POM121L10P	0.0520534	0.0512173	0.0420632	0.0100997	0.00835542	0	-2.79589	0.00123517	0.0259582
RHOBTB2	4.33408	5.06452	4.66164	2.56335	2.46956	2.18269	-0.859216	0.00123947	0.026032
ZNF33B	4.91856	5.58493	4.96344	2.6182	2.86655	2.7452	-0.807485	0.00124276	0.0260681
PPM1K	2.97858	3.29108	3.00997	4.39408	5.25185	4.64526	0.724952	0.00124253	0.0260681
SLCO3A1	1.74671	1.85611	1.71692	0.577453	0.698491	0.720058	-1.31131	0.00124647	0.0261108
AC004603.4	0.0156074	0.0435105	0	0.223079	0.255534	0.0825874	3.26486	0.001246	0.0261108
FLNB	29.4814	32.5789	29.9188	15.9835	17.893	16.5894	-0.763652	0.00124716	0.0261108
TRAK2	10.422	9.78059	9.57626	4.94886	6.57105	5.69734	-0.688725	0.00124824	0.0261168
RAB27A	10.1333	8.75849	9.14447	4.63795	5.30945	5.26329	-0.779531	0.00125324	0.0262049
FAHD2B	11.9203	11.346	12.0198	20.738	18.1712	19.4806	0.830168	0.00126618	0.0264421
PIWIL2	0.0865623	0.0473177	0.119325	0.386291	0.245472	0.344885	2.03871	0.00126616	0.0264421
TCL6	0.238669	0.27929	0.250008	0.0583136	0.0643235	0.0374203	-2.13427	0.0012676	0.0264551
VPS13C	5.49085	4.89713	4.83574	2.55798	3.55922	2.73781	-0.680475	0.00127041	0.026497
RNF125	0.153908	0.129182	0.0842503	0.469443	0.496751	0.472886	2.07129	0.00127245	0.0265229
PTPN14	29.9347	31.561	28.4727	14.1499	18.5418	15.464	-0.800362	0.00127396	0.0265244
LIFR-AS1	0.798567	0.718715	0.635141	0.0829611	0.245936	0.146401	-2.07004	0.00127413	0.0265244
DBH-AS1	0.170185	0.133818	0.222152	0.0287868	0.0238152	0	-3.10872	0.00128316	0.0266958
EMC10	18.1607	20.8548	21.0912	11.1797	12.0021	11.634	-0.68527	0.00128682	0.0267214
SAP130	7.14068	7.33905	7.24255	11.1579	11.406	10.4353	0.706033	0.00128609	0.0267214
PCDHB16	0.535372	0.821186	0.688025	0.0992866	0.193614	0.157007	-2.07575	0.00128525	0.0267214
LRRC32	0.824509	0.975156	0.772263	0.219764	0.159084	0.204926	-2.03214	0.00129379	0.0268493
HOXC13-AS	1.18342	1.63994	1.19118	0.342406	0.35881	0.197752	-2.04542	0.0013009	0.0269801
TMOD3	20.3487	19.5584	18.539	9.97322	12.2203	11.8101	-0.679297	0.0013033	0.0269959
SFXN1	16.3177	14.6157	15.6888	23.0412	23.4494	23.1259	0.681359	0.00130273	0.0269959
TFB1M	2.38258	2.35925	2.45736	4.28826	3.86234	4.50565	0.917272	0.00130751	0.0270663
RUNX2	6.71011	6.61301	6.20037	9.13101	10.2956	9.88782	0.688878	0.00131373	0.0271781
ABLIM2	1.96642	1.4241	1.91747	3.41214	3.17258	3.5111	1.03061	0.00132363	0.0273658
C1orf54	1.17086	0.761638	1.82922	0.0858224	0.319503	0.413047	-2.07718	0.00132662	0.0274104
DIAPH1	17.8908	18.4107	17.845	27.1679	27.823	27.3474	0.707591	0.00132912	0.027445
SLC43A2	0.971162	1.10758	1.00899	0.357078	0.33843	0.293655	-1.53807	0.00134442	0.0277437
FJX1	47.4989	48.9618	50.0488	25.0832	29.4595	30.1083	-0.689217	0.00134854	0.0278113
LOC102723739	1.73874	1.56527	1.71239	0.119481	0.494233	0.460033	-2.0901	0.00134997	0.0278235
FAM72B	0.746127	1.29357	0.935888	2.51002	3.05908	3.13497	1.64884	0.00136599	0.0281152
KRT75	20.3321	24.3399	18.6865	33.8194	29.6804	30.8499	0.678417	0.00136667	0.0281152
DOCK9	6.60016	6.42246	6.32728	3.52286	4.19448	3.51098	-0.683036	0.00136566	0.0281152
SMPD1	18.005	18.7676	17.3107	9.27394	10.0266	11.3537	-0.71622	0.00136877	0.028141
HES7	10.619	9.46417	10.3084	15.3823	15.2235	19.2944	0.818487	0.00137076	0.0281644
FLRT3	2.42009	2.42694	1.97625	0.561651	0.923496	0.810937	-1.46876	0.00137275	0.0281878
LINC00313	0.656345	0.938345	0.571175	0	0.183694	0.0534322	-2.93754	0.00137534	0.0282235
SPATA20	53.8284	55.6326	54.4485	31.1093	32.571	30.5134	-0.696441	0.00137644	0.0282285
DLC1	7.53497	7.87207	7.49015	3.95831	4.84327	4.52175	-0.679163	0.00138175	0.0283199
DAK	9.47552	10.2588	9.51013	5.66006	5.67753	5.56495	-0.687852	0.00138601	0.0283897
NTNG2	0.743201	0.865281	0.717915	0.1221	0.186485	0.207936	-2.06183	0.00138775	0.0284078
IDUA	2.6981	3.08112	2.66392	1.06543	0.872786	0.643479	-1.60441	0.00138912	0.0284182
FAM195B	21.3947	22.5961	22.5416	11.5353	11.4704	12.5186	-0.802155	0.00139464	0.0285136
FGFR4	0.253802	0.404317	0.307638	0.119593	0.0494692	0.0479647	-2.04536	0.00139805	0.0285656
NICN1	13.262	14.6053	11.9831	6.99183	9.38509	6.0494	-0.727748	0.00139925	0.0285725
TBCE	10.6516	10.1059	10.5944	15.6004	16.7576	16.6168	0.746053	0.00140082	0.028587
P2RY8	0.240285	0.146902	0.102194	0	0.0632678	0.0334601	-2.17305	0.001407	0.0286953
SCN9A	4.42294	3.15331	4.13358	1.82769	2.64404	2.01826	-0.75008	0.00140942	0.0287213
SFMBT1	0.681455	0.613469	0.57771	1.3279	1.33931	1.43595	1.23466	0.00141001	0.0287213
KRAS	8.89266	7.94318	7.94374	10.7016	13.8929	12.2916	0.675612	0.00143164	0.0291441
ERVK13-1	1.72885	1.82165	1.89295	0.562921	0.800626	0.872151	-1.18176	0.00143658	0.0291908
LOC100506098	0.21183	0.449939	0.171175	0	0	0.0320261	-4.24139	0.00143547	0.0291908
LAMB1	104.894	115.672	101.669	50.3769	60.9981	55.0901	-0.851018	0.00143644	0.0291908
TRMT6	10.1545	9.06236	8.43512	14.6649	13.9838	14.5793	0.748203	0.00144084	0.0292593
ICAM1	27.3144	25.0729	27.7048	39.9429	39.2047	41.0114	0.688352	0.00144263	0.0292682
TMEM59L	0.358577	0.253879	0.248364	1.23906	0.885288	1.12039	2.01385	0.00144378	0.0292682
UBE2C	30.2542	34.5012	32.5344	48.3256	50.286	46.4427	0.67886	0.00144392	0.0292682
CDK1	8.32423	8.9128	8.21073	11.237	15.4217	12.1031	0.708279	0.00144769	0.0293266
PPA2	38.8428	35.7709	35.9486	56.4236	50.3345	57.3624	0.673736	0.00145177	0.0293734
PRRC1	13.0008	10.9058	11.5519	16.7167	18.2757	17.6497	0.672734	0.00145093	0.0293734
SIPA1L2	9.5189	10.3112	9.8637	4.98961	6.43701	5.9141	-0.674278	0.00146364	0.0295822
LINC00968	0	0.140082	0.0749613	0	0	0	-5.67836	0.00146388	0.0295822
SLC5A12	0.0325621	0.0453886	0.0526253	0	0	0.00861522	-3.65597	0.00148052	0.0299002
FRMD6	34.6307	33.6922	32.3034	16.8472	21.728	18.9098	-0.70617	0.00148383	0.0299487
CCND2	0.0695704	0.121219	0.0702727	0.00956136	0.00395504	0.0322119	-2.39431	0.00149007	0.0300564
TOB2P1	1.8718	1.91335	1.82164	0.438442	0.555186	0.542608	-1.76354	0.00149399	0.0301171
LOC100506271	0.0297533	0	0	0.114495	0.189443	0.125953	3.81017	0.00150777	0.0303765
NUCB2	8.96717	8.6474	9.30455	13.4711	13.1538	13.2354	0.669398	0.00152048	0.0306139
LOC102724668	0.173316	0.322115	0.56021	0	0	0	-5.66003	0.0015357	0.0309016
FAM43B	0	0	0	0.174271	0.0205962	0	5.66814	0.00153963	0.0309429
GPSM3	1.31793	1.20996	1.46275	0.401538	0.231089	0.268873	-2.03824	0.00153917	0.0309429
FER1L6	0.0516726	0.0218263	0.0151838	0	0	0	-5.68902	0.00154502	0.0310137
WWC3	12.6234	13.3679	11.8587	7.06653	7.68358	7.42513	-0.668621	0.00154448	0.0310137
KIFC1	9.50508	11.5271	8.84825	15.4458	15.7961	14.0768	0.703905	0.00154882	0.0310711
PTGS1	1.22123	1.23499	1.1071	0.293366	0.326712	0.36384	-1.75197	0.00154989	0.0310738
CAMK2N1	18.6263	14.9749	17.7141	25.0179	24.3277	26.9369	0.675208	0.0015533	0.0311233
ZNF385A	0.384107	0.38512	0.367565	0.0555679	0.128719	0.0748827	-2.00493	0.0015546	0.0311306
HIVEP3	0.691724	0.714009	0.622561	0.186718	0.231706	0.24329	-1.51252	0.00157009	0.0314217
DLG2	0.376758	0.332479	0.210267	0.0506619	0.0838248	0.0745821	-2.02783	0.00158271	0.0316551
FASTKD1	8.72446	7.98457	7.6299	11.8762	12.7023	12.8705	0.724567	0.00158605	0.0316966
HOTAIRM1	12.8803	15.2478	15.4992	26.9993	22.0053	23.766	0.84165	0.00158765	0.0316966
RP11-245M24.1	0.20438	0.161149	0.0900846	0.0204283	0.0563341	0.013109	-2.18023	0.00158708	0.0316966
KY	0.036759	0.0341592	0.014852	0	0	0	-5.67555	0.00159672	0.0318584
SNUPN	12.5927	14.4004	13.0937	6.68284	6.00766	7.86567	-0.859946	0.00160176	0.0319398
GLIPR1	5.75374	6.24373	6.28191	2.69826	3.16463	3.27822	-0.89736	0.00160364	0.0319581
ULBP3	2.97346	3.48086	2.73044	0.700553	0.913253	0.613023	-1.93812	0.00160814	0.0320283
ARHGEF40	14.6895	16.7002	15.8481	9.08482	9.63022	9.00312	-0.666466	0.00161649	0.0321129
SLC2A4	0.631253	0.526221	0.427585	1.82698	1.61278	1.78805	1.82472	0.0016161	0.0321129
ITGB3	6.48684	6.39439	5.65214	3.13262	3.64019	3.11648	-0.803507	0.00161655	0.0321129
RGPD1	0.0190614	0.0425119	0.00924185	0	0	0	-5.66999	0.00161723	0.0321129
DDHD2	7.01737	6.64716	6.05827	9.13276	10.1254	10.0372	0.673519	0.00161708	0.0321129
BCL2L1	48.694	51.1427	49.6492	79.1254	74.7757	79.8275	0.748252	0.00162379	0.0322239
LOC101928076	0.242482	0.200295	0.41366	0.0592452	0	0	-3.62847	0.00162539	0.0322363
PAXBP1	9.43119	8.37843	9.70511	13.7959	13.9324	13.1354	0.673417	0.0016287	0.0322825
RGS10	42.8284	42.5047	44.5765	63.885	61.3147	67.1154	0.669158	0.00165054	0.0326958
N4BP2L1	2.36974	1.95299	2.04073	3.71803	4.79874	4.51244	1.13557	0.00165471	0.032759
RMDN3	17.2773	15.983	16.2166	8.82008	9.15055	9.52021	-0.744753	0.00165864	0.0328171
GNG8	0.411727	0.255071	1.77444	0	0	0	-5.62778	0.0016651	0.0329252
TCTA	6.78055	9.16046	7.61367	3.42812	3.39338	3.4871	-1.08888	0.00166831	0.0329689
DYNLRB2	0.218154	0.839858	0.377753	0.13706	0.0566945	0	-2.73605	0.00166986	0.03298
ALOX12B	0.0233674	0.0434294	0.0188826	0.154151	0.24443	0.12365	2.66068	0.00167342	0.0330307
RP11-761I4.3	0.899819	0.728976	0.745767	0.152204	0.146905	0.244177	-2.01185	0.00168123	0.0331649
ZNF528	0.246982	0.200089	0.327517	0.0139257	0.0864051	0.0804261	-1.97612	0.00168624	0.033244
RHCE	0.0424892	0.167808	0.154506	0.408764	0.39614	0.528361	1.94983	0.00168777	0.0332504
UTS2B	0.157817	0.180499	0.215817	0.0133474	0.0220845	0.0385431	-2.73782	0.00168857	0.0332504
C21orf67	0.949457	1.19298	1.36157	0.147029	0.498709	0.155677	-2.01637	0.00169446	0.0333466
ZNF425	0.998629	0.936436	0.733608	0.229575	0.206442	0.172941	-2.02225	0.0016986	0.0334081
DESI2	19.8622	17.807	19.2129	27.4525	28.2788	28.6394	0.671668	0.00170319	0.0334636
PRKXP1	0.281375	0.256763	0.266292	0.0891863	0.0599491	0.0348755	-2.0194	0.00170351	0.0334636
CKS2	69.2903	76.2661	69.749	102.137	107.79	108.104	0.665511	0.00170445	0.0334636
IGFBP4	149.614	157.864	153.967	86.6615	81.8859	85.1051	-0.759889	0.00170875	0.0335281
FNTA	48.9051	43.6181	46.2543	69.6125	68.5776	67.5908	0.671495	0.00172013	0.0337314
UTP18	23.1667	22.3879	22.4048	32.8961	32.2394	34.9513	0.661731	0.00172629	0.0338322
IL18	51.3546	56.9117	55.9559	78.8241	74.4605	88.7659	0.663009	0.00173297	0.033943
KPNA2	38.15	40.926	38.1653	55.7427	61.3981	56.6402	0.670213	0.00173812	0.0340239
GPR113	0.216578	0.161008	0.131259	0.0416713	0.0492493	0.0229207	-2.03024	0.00173988	0.0340381
ITPR2	1.8256	1.81827	1.55698	0.788724	1.00804	0.751896	-0.926622	0.0017427	0.0340531
WDR12	20.6883	18.0942	20.2786	27.5772	30.3533	29.2019	0.663457	0.00174209	0.0340531
POLRMT	14.1164	14.8791	15.8868	24.0685	21.0383	20.9565	0.6613	0.00174496	0.0340772
GGT8P	0.270672	0.2734	0.142646	0.038817	0.0428176	0.0373638	-2.37934	0.00175399	0.0342332
IMPA2	17.5738	17.3383	17.1672	28.5438	24.3407	26.3077	0.708523	0.00175933	0.0342769
WDR62	2.69839	3.54949	2.71319	5.43916	5.03776	4.62266	0.856096	0.00175762	0.0342769
MRPS9	19.9094	19.1721	22.4718	28.8118	30.6748	33.2077	0.693058	0.00175842	0.0342769
LOC102723817	0	0	0	0.0854801	0.0942898	0.24684	5.60302	0.00177858	0.0345347
PFKP	37.3791	40.8746	40.6614	64.4112	56.0307	59.8493	0.704229	0.00177881	0.0345347
MMP19	4.67101	5.606	5.92644	2.60573	2.33601	2.45345	-1.02828	0.00177735	0.0345347
WNK4	1.34291	1.76255	1.72286	3.29549	3.40006	3.31863	1.15429	0.00177402	0.0345347
NPTX1	2.70443	2.81793	2.57207	4.88285	4.63132	4.01723	0.844539	0.00177637	0.0345347
LAGE3	14.2621	14.9136	15.9555	27.399	22.9753	25.4931	0.852858	0.00177878	0.0345347
CYP1B1	2.50695	2.38762	2.41997	0.555007	1.17626	1.06245	-1.2875	0.00178301	0.0345958
ZNF76	11.3337	13.0228	12.6385	7.24044	7.05833	6.2257	-0.746949	0.00178941	0.0346997
ARHGAP26	2.31303	1.95446	2.02843	3.34357	3.30877	3.02042	0.722723	0.0017907	0.0347044
PKIB	1.73599	1.99677	1.32433	0.413769	0.342309	0.449669	-1.96116	0.00179547	0.0347765
KCNH5	0.0591454	0.0137406	0.0597425	0	0	0	-5.62701	0.00180181	0.0348586
PLCB4	0.0378232	0.00878702	0.038205	0	0	0	-5.62701	0.00180181	0.0348586
C10orf11	2.07515	1.69782	1.84093	0.347197	0.615503	0.334199	-2.00215	0.00180361	0.034873
NOTCH4	0.125685	0.197344	0.0980609	0.0190603	0.0354792	0.0412802	-2.01024	0.00180627	0.034904
HAUS6	6.31957	5.18121	5.66338	8.42773	8.39257	8.64201	0.672161	0.00180976	0.0349512
H2AFJ	5.73172	5.79304	5.77188	9.40462	7.93993	9.69373	0.748362	0.00181181	0.0349594
PITPNM2	7.64768	7.79671	7.51637	4.76168	4.56522	4.20013	-0.660043	0.0018123	0.0349594
PBX4	0.190696	0.10424	0.145033	0	0	0.0474862	-3.03974	0.00182993	0.0352789
SLC29A4	0.89467	0.831393	1.14537	3.03942	2.37735	2.59583	1.58257	0.00183213	0.0353007
LOC730102	4.34857	5.39105	4.56896	1.66207	2.35718	1.80762	-1.19408	0.00184334	0.0354548
MDGA1	0.422075	0.438709	0.517919	0.0309374	0.162098	0.142278	-1.93558	0.00184331	0.0354548
WDYHV1	8.93311	8.70397	8.99636	14.4944	14.9169	14.4985	0.823996	0.0018424	0.0354548
FNIP1	5.68829	4.90811	5.53589	7.8529	8.49472	7.60568	0.67277	0.00184496	0.0354654
C12orf61	0.729079	0.661382	0.799563	0.114515	0.221055	0.183713	-1.9566	0.00184739	0.0354916
CMTM3	15.8612	16.9291	16.0325	9.18998	9.50355	9.12825	-0.708418	0.00184993	0.0355198
PSG8	0	0	0	0.0150824	0.0623879	0.145177	5.5831	0.00185781	0.0356503
ASF1B	5.4885	6.76381	5.96354	11.1034	11.2135	10.6699	0.959274	0.0018614	0.035681
RBM12	9.64388	8.24437	9.81261	13.1113	13.886	13.7145	0.658142	0.00186156	0.035681
ZNF85	0.315722	0.233209	0.157001	0.0267022	0.0441812	0.085675	-2.04767	0.0018636	0.0356994
FOLR1	1.40316	2.06455	1.37954	0.334261	0.382892	0.420747	-1.98003	0.00186766	0.0357564
ARHGEF19	5.86775	6.13434	5.53706	2.86495	2.62474	2.43086	-1.04312	0.00188209	0.036012
MAP3K1	3.18127	3.6884	3.11684	1.3917	2.09213	1.70315	-0.843611	0.00188931	0.0361293
CTSF	43.6602	49.9735	45.0979	26.8263	27.6459	27.4964	-0.656256	0.00189858	0.0362856
IGF2R	28.7792	27.7059	27.9329	14.8417	17.4554	15.4533	-0.719998	0.00190005	0.0362927
LPIN2	9.90583	9.43053	9.96036	14.2947	14.8819	13.8833	0.658324	0.00190271	0.0363225
TTF2	8.23586	7.2093	8.03297	11.28	11.9184	11.4633	0.664706	0.00190424	0.0363309
SLC16A2	0.585923	0.984004	0.832851	0.147469	0.199054	0.216658	-1.98633	0.00192549	0.036715
DDX11	8.38717	8.59965	8.33604	12.7167	12.3948	12.2206	0.663118	0.00192985	0.036777
CX3CL1	0.3126	0.414987	0.541296	0.117839	0.129983	0.0567136	-1.94435	0.00193654	0.0368833
MGLL	6.93183	7.36747	7.24206	10.5663	10.5199	10.6639	0.662609	0.0019497	0.0371126
RPA3	12.8007	12.7134	12.8336	21.837	18.7329	19.4862	0.750891	0.00196722	0.0374246
PCDHB13	0.575806	0.853028	0.984538	0.0825762	0.296032	0.185464	-1.98867	0.00197169	0.0374687
JARID2	5.27948	5.54943	5.1111	7.86554	7.66805	8.1642	0.675335	0.0019718	0.0374687
TSKU	16.8074	17.5031	15.9261	9.85341	10.2311	9.52472	-0.659753	0.00197734	0.0375525
ERLEC1	18.5562	17.7699	18.874	26.7008	26.5794	27.5823	0.653813	0.00198655	0.0377057
NRBP2	25.7025	30.3682	27.2145	16.4553	16.6477	15.9861	-0.659711	0.00198838	0.0377189
ICK	6.30296	5.54798	6.26718	2.99868	3.77235	3.427	-0.727126	0.00201164	0.0381383
C5AR1	0.579474	1.14572	0.87674	0.176224	0.257935	0.182675	-1.96542	0.00201513	0.0381827
RGAG4	3.6246	4.34491	4.13211	1.6148	1.86293	1.99641	-1.04191	0.00202147	0.0382807
LINC00936	1.41385	1.5585	1.39464	0.49315	0.345897	0.237344	-1.91319	0.00202435	0.0382892
ECI1	56.4626	57.5093	57.6282	87.1249	76.632	87.2189	0.65228	0.00202425	0.0382892
AC079776.3	0.0121904	0.0792975	0.118209	0	0	0	-5.57749	0.00202538	0.0382892
SIPA1L3	7.90277	7.16314	8.1509	11.1513	11.7741	11.0976	0.653935	0.00202686	0.0382953
MNT	5.97692	6.3733	6.47878	10.3418	8.36351	9.40513	0.682133	0.00203282	0.038386
ARHGAP1	20.2066	23.4443	22.0387	13.1043	12.2223	13.5833	-0.65213	0.00204031	0.0385055
DHX34	10.1176	10.8064	11.019	16.8914	14.9879	14.7894	0.650504	0.00205137	0.0386922
CCNO	7.32345	6.578	7.13775	14.8927	11.7455	11.7013	0.969787	0.00205498	0.0387381
NCAPG2	5.56181	5.79692	5.18228	7.86743	8.74135	7.89323	0.669364	0.00206515	0.0389078
EGFR	22.4349	23.8206	21.8247	33.3829	36.6777	33.6303	0.709432	0.00206795	0.0389384
PLXNA1	25.9284	31.7129	27.6001	15.6043	18.094	14.6646	-0.715682	0.00207108	0.0389751
MIR503HG	12.3848	14.3774	13.4039	5.07051	4.53311	4.60516	-1.39508	0.00207635	0.0390521
BNIP2	13.1445	11.4285	12.1084	6.92265	7.42136	7.41793	-0.650433	0.00207869	0.0390739
ARHGAP6	0.0865894	0.128744	0.0559767	0.00952029	0.0236283	0.0183278	-2.24464	0.00208751	0.0392176
RP11-445H22.3	7.50396	8.47588	8.26878	2.83348	2.66587	2.5937	-1.47909	0.00209088	0.0392586
DOK7	0.156128	0.307239	0.215219	0.0302927	0.0835367	0.0291586	-2.09857	0.00210145	0.0394346
MIR205HG	16.7495	17.415	17.8507	4.30856	10.3197	8.1273	-1.09268	0.00211391	0.039646
LCN2	0.213377	0	0.11495	0.938409	0.452866	0.338729	2.46745	0.00211538	0.0396511
SSX2IP	2.24588	2.05344	2.15444	3.44309	3.59243	3.78765	0.848669	0.00211962	0.0397082
DMBT1	0.188294	0.201896	0.0936343	0.489692	0.586271	0.570996	1.86958	0.00212834	0.0398489
NEIL2	10.6368	9.09452	9.41968	15.5854	14.4112	13.9336	0.695252	0.00215943	0.0404081
LOC100506548	76.8137	64.4864	74.4515	115.237	112.6	118.049	0.78417	0.00216529	0.040495
PPIF	39.3342	36.2641	38.9771	62.0938	51.6285	54.875	0.661423	0.00216905	0.0405362
CFDP1	44.7288	42.5211	42.0914	66.2914	58.0442	64.124	0.646969	0.00217044	0.0405362
HGFAC	0.0280006	0.0260202	0.181013	0	0	0	-5.54825	0.00217117	0.0405362
SDK2	0.0218113	0.0101343	0.0154221	0	0	0	-5.5779	0.00218762	0.0408203
KRTAP5-AS1	0.180687	0.251862	0.146009	0.0141901	0.0117394	0.0546353	-2.69109	0.00219284	0.0408847
CHN1	10.2005	10.0864	8.74235	5.0881	5.28581	5.57057	-0.761192	0.00219354	0.0408847
SMAD3	23.7215	25.0205	24.468	14.1429	14.419	14.1518	-0.674418	0.00219806	0.0409459
SLCO4C1	0.0822064	0.0509281	0.0575719	0.186793	0.299097	0.1798	1.89934	0.00220634	0.0410772
LOC102723682	0.33303	0.0687723	0.239212	0	0	0	-5.57419	0.00220766	0.0410785
NDUFS7	12.2994	12.9102	12.9664	21.326	15.982	18.3946	0.649631	0.0022229	0.041339
SOCS2	4.08574	3.7334	4.06812	1.64963	2.10349	1.81752	-0.991271	0.00222521	0.0413587
ETNK2	0.193736	0.210039	0.26962	0.0473351	0.0391601	0.045563	-2.2232	0.00222663	0.0413619
MIR612	5.84652	7.06292	7.79532	31.1763	19.6764	24.1311	1.95392	0.00222893	0.0413814
PBLD	2.79234	2.00554	1.77704	0.449832	0.725682	0.671137	-1.72763	0.00223417	0.0414555
ODF3L1	0.139092	0.129255	0.13113	0	0	0	-5.56826	0.00223588	0.0414639
CALCOCO1	44.7767	50.8452	47.0561	28.7258	27.5431	26.7958	-0.677192	0.00223947	0.0415037
EMB	13.2018	12.369	12.3182	6.09394	8.4354	7.76123	-0.663735	0.00224053	0.0415037
EFHB	0.0204638	0.114099	0.0413409	0	0	0	-5.56604	0.00224391	0.041543
PDDC1	20.0893	20.3953	20.3545	12.4014	12.6687	11.1335	-0.646008	0.00225012	0.0416127
POLD1	14.8036	14.2409	15.3577	24.4859	19.8275	20.2686	0.644644	0.00225018	0.0416127
USO1	34.3212	31.6203	32.9191	48.9091	50.9729	48.9162	0.69269	0.00225283	0.0416383
PDE4DIP	2.7286	2.64621	2.59645	1.50469	1.52123	1.4641	-0.724958	0.00226461	0.0418328
CHIC2	4.67345	4.24819	4.1757	1.6122	1.85443	2.32361	-1.07451	0.00227202	0.0419462
CSE1L	33.0045	32.2131	31.9782	45.8492	49.6679	49.5149	0.680019	0.00227377	0.0419551
FAXC	0.847322	0.905235	0.852383	0.342224	0.272634	0.237908	-1.50609	0.00228713	0.0421781
ICAM2	0.172747	0.338895	0.155103	0.0422068	0	0.0203134	-3.23276	0.0022963	0.0423001
TRPM3	0.843226	0.724766	0.670431	0.238612	0.238528	0.289491	-1.4416	0.00229543	0.0423001
HCG18	4.61792	4.26993	4.20971	2.33808	2.83117	2.28534	-0.710828	0.00229911	0.0423284
UQCC2	29.9973	27.6117	30.6135	46.0729	41.1962	41.7352	0.651739	0.00230939	0.0424941
LINC00997	3.8376	3.30853	3.58992	5.30017	5.74897	6.24213	0.790252	0.00231168	0.0425126
TRIM29	4.20806	4.30148	3.69707	1.80144	1.47404	1.62977	-1.21072	0.00231306	0.0425144
FAM86HP	1.8374	2.02839	1.99828	0.364543	0.716264	0.380136	-1.89935	0.00232493	0.0427088
RP11-778J15.1	0.167203	0.103585	0.202669	0	0	0	-5.55107	0.00232725	0.0427278
HCK	0.127933	0.237769	0.227435	0	0.0465465	0.0406178	-2.57889	0.00233049	0.0427359
PTH1R	1.0944	1.16389	1.13984	0.360979	0.309697	0.14156	-1.95551	0.00233285	0.0427359
FAM212A	7.02574	7.809	6.323	1.87814	2.23043	2.33269	-1.61168	0.00233166	0.0427359
TTK	4.14016	5.56426	4.72913	7.61502	9.20346	7.06377	0.828038	0.00232946	0.0427359
CKAP2L	5.23382	6.91369	5.2181	8.08177	10.3093	8.93239	0.755635	0.00234708	0.0429728
ACP2	13.3139	15.1291	14.6274	7.26609	8.9839	7.88747	-0.733439	0.00235488	0.0430917
SPACA6P	3.94432	4.63355	4.02924	1.42374	1.09662	1.49646	-1.54513	0.00235943	0.0431512
LOC102724842	1.93593	3.95783	2.0337	0.532128	0.352182	0.921971	-2.02058	0.00236388	0.0432087
GEM	4.94561	4.21077	3.94243	1.5284	1.58055	1.37216	-1.44333	0.00237156	0.043325
GTF2F2	61.1592	54.3488	55.8062	84.4186	83.4266	82.9603	0.653122	0.00237754	0.0433865
BCL2L12	7.61521	7.98973	7.80375	12.5929	11.9263	13.9575	0.820113	0.00237638	0.0433865
MFHAS1	2.9363	2.78295	2.72522	4.35066	4.41321	4.57801	0.762918	0.00238567	0.0435109
ZNF280D	4.26655	3.9355	3.9571	2.04462	2.47601	2.47146	-0.695892	0.00239421	0.0436187
PLK2	40.8989	44.7999	38.4162	22.2119	26.7021	24.8784	-0.648017	0.00239422	0.0436187
ANO4	0.0691241	0.0513882	0	0	0	0	-5.57179	0.00239827	0.0436211
TMEM147	74.2314	65.5224	73.2385	108.333	96.8075	104.725	0.644544	0.0023983	0.0436211
GPR116	22.0853	25.005	21.4023	11.7151	15.5523	13.2148	-0.65724	0.00239714	0.0436211
LINC01094	0.300101	0.411976	0.385803	0.0674906	0.173708	0.0288728	-1.90141	0.00240246	0.0436728
HAUS4	41.9572	41.3778	42.3267	62.2992	61.3284	59.2303	0.644249	0.00240936	0.0437742
MPP2	0.135288	0.0676951	0.100914	0.417632	0.331307	0.324902	1.92038	0.00241249	0.0438071
LINC00035	1.11245	0.746609	0.898941	0.135901	0	0.261626	-2.66487	0.00242101	0.0439377
MIRLET7I	4.17608	3.88072	3.65581	0	0.633088	0.368301	-3.25154	0.00242402	0.0439683
CDK2	14.6609	15.6854	15.4528	23.352	22.102	21.7627	0.656683	0.00243254	0.0440745
CUEDC1	10.5103	10.2645	10.6711	5.99947	6.10704	6.36063	-0.66492	0.00243249	0.0440745
MEI1	0	0.0744063	0.0470561	0	0	0	-5.53033	0.00243542	0.0441025
HSD17B6	2.98829	2.92082	2.60244	0.732014	0.71826	0.835699	-1.79104	0.00244069	0.0441738
TM4SF1-AS1	0.219794	0.320962	0.380594	0	0.0571208	0	-3.59019	0.00244254	0.0441831
ZNF268	3.0433	2.99006	3.50167	1.39098	1.64912	1.46015	-0.980968	0.00245479	0.0443805
FOXN2	4.63786	3.58221	4.33993	5.5683	7.8436	5.63075	0.701387	0.00245798	0.044414
NPTXR	2.10133	2.28906	2.23832	0.934092	0.955675	0.750155	-1.2249	0.00246401	0.0444744
LOC153684	2.47054	2.82469	2.52945	0.568858	0.870637	0.739209	-1.7406	0.00246364	0.0444744
SKIDA1	0.379988	0.385961	0.392751	0.058296	0.132627	0.0888464	-1.94021	0.00246601	0.0444863
AKTIP	7.98472	8.06569	8.846	12.5855	12.4965	13.6624	0.740798	0.0024718	0.0445665
DIRC1	0.16084	0.168147	0.0162463	0	0	0	-5.55336	0.00250026	0.045055
CDHR4	0.365998	0.307198	0.305295	0.0649041	0.0966508	0.0624742	-1.99578	0.00250454	0.0451077
RASGRF1	0.0580084	0.0134764	0.0498049	0	0.00659549	0.00383694	-3.24393	0.00250604	0.04511
TMEM154	1.90368	1.76107	1.62147	0.45255	0.514791	0.517285	-1.72724	0.00251262	0.045204
SSR3	33.1423	29.7822	33.7105	46.5501	47.2547	49.7943	0.674391	0.00251893	0.0452929
LEO1	8.59075	10.4663	9.72741	4.40683	4.60581	5.21748	-0.913439	0.00252522	0.0453813
SUCLG2	27.9395	24.0248	25.9489	36.7564	38.234	38.9932	0.651786	0.00254384	0.0456912
GPR155	1.52448	1.23913	1.39862	2.24744	2.56479	2.57979	0.930925	0.00255846	0.0459289
RGS7	0.385874	0.116297	0.311816	0.126131	0.0474308	0.0110372	-2.0277	0.00256083	0.0459465
FAM211B	0.776216	1.116	1.02962	0.241537	0.199823	0.278993	-1.91201	0.00256334	0.0459667
UNC45A	16.6058	18.8763	17.6758	11.8755	10.7119	9.21849	-0.637492	0.00257287	0.0461127
CHSY1	9.66718	8.68748	10.3199	5.32814	5.56106	5.80941	-0.67728	0.00259042	0.046402
NBEAL2	6.17227	6.49705	6.49372	9.72541	9.35806	8.6359	0.635676	0.00259544	0.0464668
LOC101927249	0.0596178	0.0923354	0.0160586	0	0	0	-5.53474	0.00260659	0.0466412
ALKBH7	17.7225	17.8642	19.9687	29.8637	23.9998	27.9604	0.662522	0.00261466	0.0467604
TMC6	0.532886	0.565939	0.62285	1.78907	1.67917	1.86308	1.73135	0.0026173	0.0467823
LRIF1	9.4176	8.10604	9.6663	12.7099	13.674	13.3329	0.649155	0.00262173	0.0468109
SRSF3	52.1315	53.4473	52.1656	30.3549	31.8781	30.0263	-0.671077	0.00262138	0.0468109
MCM2	16.8044	14.756	17.2367	25.157	23.519	21.8598	0.634834	0.00262849	0.046881
KLF9	15.6659	12.1064	14.0563	18.9893	21.9437	19.811	0.640482	0.00262799	0.046881
SNORA18	42.5201	45.2751	38.2966	84.0036	84.8051	103.593	1.21417	0.0026349	0.0469701
MST1P2	6.19917	7.27562	7.41105	3.63349	3.16736	3.03974	-0.982142	0.00264199	0.0470712
ETV7	0.117243	0.0968452	0.210536	0	0.0355477	0	-3.23831	0.00264954	0.0471727
IDS	44.8138	45.0945	45.7998	23.7052	28.3882	25.4273	-0.705953	0.00265054	0.0471727
SRGAP1	9.37674	8.49757	9.97583	13.23	14.512	12.8191	0.644692	0.00266417	0.0473899
ADAMTS14	0.90433	1.14971	1.21496	0.311096	0.38353	0.217248	-1.73777	0.00266756	0.0474248
LOC101928897	0.0345743	0.032129	0.0698468	0.266095	0.314485	0.182952	2.51111	0.00267074	0.0474557
CCNDBP1	11.9434	13.1554	12.7653	7.40149	7.45464	7.52103	-0.655837	0.00267347	0.0474788
TMEM45A	22.0154	21.5909	21.6142	10.5279	13.0717	13.9862	-0.692918	0.00267907	0.0475529
KIAA1324	0.19286	0.0995665	0.124099	0.0549746	0.0227401	0.0264582	-1.88972	0.0026903	0.0477265
USP8	12.6573	11.7621	11.4421	6.58504	7.81303	7.09914	-0.636002	0.00269712	0.0478219
CDR2L	10.9705	10.2791	11.123	16.6065	13.7987	16.641	0.643319	0.00271537	0.0481197
MAGI1	4.85604	4.73238	5.11566	2.76105	3.10492	2.79365	-0.661468	0.0027185	0.0481494
PPP1R13L	29.5418	34.4304	31.896	50.0514	43.7617	47.0276	0.658749	0.00273628	0.0484385
WDR66	0.761939	1.08104	1.06649	0.224393	0.303211	0.215992	-1.86278	0.00273875	0.0484563
CEP120	5.70256	4.95902	5.2048	7.64795	8.09375	8.10371	0.690574	0.00274471	0.0485357
INTS10	19.6277	18.1402	18.9716	27.9185	25.7939	28.1182	0.631834	0.00275214	0.0486413
CELF4	0.0423388	0.0393443	0.0760289	0.0103445	0	0.00497864	-3.18938	0.00275668	0.0486955
C14orf79	3.68333	3.81949	3.91107	1.47607	1.87243	1.77055	-1.05455	0.00276499	0.0488162
NUPL1	8.57759	7.13122	8.70233	11.7144	12.2736	11.6327	0.647787	0.00276767	0.0488375
SCARA3	10.9925	13.1467	12.4102	7.20333	7.54201	6.71748	-0.665344	0.00277033	0.0488584
HNRNPR	50.788	52.8517	47.1049	27.8411	32.2477	29.2839	-0.651946	0.0027864	0.0491016
NARG2	6.04073	5.30641	5.53253	3.324	3.71491	3.01243	-0.645379	0.00278708	0.0491016
NBAS	9.74687	9.75338	10.2417	14.362	14.1836	14.4981	0.636345	0.00279194	0.049161
RBM24	0.216004	0.0573506	0.0997418	0	0.0374239	0	-3.00777	0.00279588	0.0491944
OSGIN2	4.07595	3.61879	3.965	5.85151	6.53526	6.04458	0.762955	0.00279681	0.0491944
SCTR	0.156172	0.105547	0.252398	0	0.0258278	0.0300507	-2.97446	0.00281127	0.0493899
AGFG1	9.37959	8.33137	9.00744	12.2625	13.7909	12.7704	0.641435	0.00281183	0.0493899
RBM44	0.128481	0.0852817	0.088991	0.0134535	0.0111301	0.0258997	-2.44081	0.0028124	0.0493899
SCML2	4.56283	3.37151	4.31936	5.46586	7.22369	6.73409	0.766129	0.00282323	0.0495539
EXT1	27.4333	28.9098	28.23	16.83	16.4061	17.5983	-0.63117	0.00282515	0.0495613
MYO18A	8.51573	9.90524	8.89998	5.41256	5.96454	5.03449	-0.632851	0.00284885	0.0499506
ST5	4.8194	6.2103	5.03258	2.88116	2.9762	3.13327	-0.734189	0.00285814	0.0500871
CDCA8	7.19644	8.85105	7.12656	12.0365	13.5516	10.441	0.738907	0.00286203	0.0501287
NET1	13.3758	12.4423	13.1295	19.0797	18.1578	18.8363	0.62912	0.00286617	0.0501746
THSD4	1.39919	1.37151	1.3067	0.472307	0.73682	0.448131	-1.19714	0.00287346	0.0502757
LOC101926975	0.0964136	0.0358378	0.0389548	0.265011	0.263091	0.122443	2.02557	0.00288111	0.0503829
MEIS2	3.74652	3.70689	3.97785	1.70634	1.9741	1.75153	-0.970914	0.00289468	0.0505668
LOC101927372	4.7329	3.76574	4.22449	9.52311	9.76363	11.0981	1.35836	0.00289461	0.0505668
KLF11	14.0116	12.2569	13.8007	18.2632	19.0838	20.3302	0.628326	0.00291426	0.0508821
KRT4	0.0816933	0.0506103	0.0880193	0	0	0	-5.48119	0.00293772	0.0512646
PRKRA	27.3484	23.3129	25.4058	37.8228	34.7919	36.7487	0.627382	0.00294014	0.0512799
AOC2	1.8099	1.43725	1.51572	4.88439	3.1329	3.12275	1.33102	0.00294881	0.0513229
C3orf35	0.274824	0.0806484	0.333118	0.87468	0.638101	0.864896	1.88571	0.0029442	0.0513229
C6orf136	6.36647	7.23395	7.18572	12.814	11.0443	10.5209	0.829251	0.00294664	0.0513229
SPATC1	0.343913	0.331881	0.25653	0.0727161	0.0360946	0.0979913	-2.05733	0.00294791	0.0513229
NDRG4	0.947172	1.1997	1.04848	0.285313	0.259642	0.308961	-1.7982	0.00296107	0.0515092
PCDHB11	0.63452	0.46507	0.447745	0.127737	0.178836	0.0851223	-1.86606	0.00296582	0.0515648
LOC100130539	1.42213	1.61522	1.00022	0.289554	0.431185	0.306585	-1.8578	0.00296975	0.0516061
CEP44	3.43861	3.27734	3.50539	4.49318	5.36125	5.64065	0.702276	0.00297695	0.051704
KLF16	19.9575	19.2329	20.8975	29.3239	26.6266	30.4014	0.626698	0.00298304	0.05178
LINC01125	0.768717	1.05168	1.20785	0.305206	0.310764	0.158189	-1.85479	0.00298445	0.05178
LYSMD2	4.94226	5.02735	4.85042	1.76558	1.58829	1.78199	-1.42453	0.00299255	0.0518933
SLPI	0.980959	0.182316	0.871959	0	0.267682	0	-2.66955	0.00299715	0.051946
MYO9A	5.03494	4.82016	4.67192	2.68302	3.22154	2.81181	-0.634751	0.00300641	0.0520519
PHYHD1	0.150472	0.368642	0.309509	0.06016	0.0373276	0.0723848	-2.16788	0.00300503	0.0520519
CRABP2	0.530172	0.730518	0.871612	2.61305	1.92896	2.61196	1.84512	0.0030117	0.0521163
SECTM1	28.8611	29.3554	28.5391	14.8027	18.3052	19.1019	-0.63053	0.00303041	0.0524126
TFAP4	16.0233	15.2835	17.7608	25.2919	21.4333	24.5474	0.642264	0.00304446	0.0526282
CREM	2.1195	2.14497	2.59253	3.91049	3.7149	3.68215	0.824191	0.00305762	0.0528281
SHISA2	0.0202372	0.0752235	0.0654127	0	0	0	-5.4606	0.00306821	0.0529796
AP3B2	0.0792406	0.113801	0.0465691	0.0158406	0.00655242	0	-3.19258	0.00306959	0.0529796
ISM1	0.744348	0.660262	0.738193	0.173598	0.143617	0.226778	-1.86937	0.00307497	0.0530448
PGM2L1	2.47244	2.55641	2.47031	3.53882	4.11623	3.78846	0.711863	0.00308309	0.0531078
RDH11	30.8718	30.0953	29.0586	43.7551	42.8045	43.3338	0.632164	0.00308343	0.0531078
LDLR	35.5007	38.1822	35.9563	57.6449	53.3304	55.7444	0.708209	0.00308216	0.0531078
GPR3	0.539041	0.423852	0.513768	1.79318	1.59664	1.60903	1.85926	0.00308972	0.0531886
PERP	20.3582	20.4464	18.7846	11.3187	12.4234	12.2757	-0.623653	0.00312057	0.0536916
HOXA11	0.275467	0.225266	0.320542	0.0484591	0.0701576	0.0699674	-1.99599	0.00313003	0.0538265
SPOCK1	35.7731	34.2166	35.5238	17.2122	24.5516	20.894	-0.650917	0.00313455	0.0538762
HSPA4L	5.06061	4.40839	4.12069	6.65123	7.46017	6.71002	0.718302	0.00313835	0.0539136
FAM195A	34.6294	30.6577	31.851	49.0231	45.7869	47.8337	0.657804	0.00314189	0.0539463
JAM2	0.255357	0.231904	0.234487	0.0638088	0.042231	0.079846	-1.84792	0.00316008	0.0542306
MBOAT7	27.9266	28.7216	28.1799	42.202	38.1501	42.3747	0.636512	0.00316198	0.054235
ELK4	6.99599	5.52358	6.19074	8.19782	10.1302	8.76743	0.636031	0.0031785	0.0544092
NCKAP5L	14.2697	14.6353	15.2069	8.58745	9.11753	8.95633	-0.62375	0.0031787	0.0544092
CSRP2	9.2914	8.68474	8.75952	17.5936	12.9242	17.6538	0.953937	0.00317562	0.0544092
DOPEY2	2.07792	2.01415	2.068	2.92447	3.79029	3.11899	0.776257	0.00317468	0.0544092
DIXDC1	3.32205	2.7947	3.13386	1.32746	2.06661	1.49846	-0.817747	0.00318201	0.0544377
FAM220A	22.512	20.8094	23.3128	31.1679	30.553	33.8158	0.622892	0.00318775	0.0545078
SERF2	25.0246	27.6703	25.7286	16.1972	15.3983	15.7642	-0.624281	0.00322279	0.0550291
C1QTNF1	3.68079	3.47633	3.97302	1.63787	1.5616	1.86642	-1.03221	0.00322124	0.0550291
CYP7B1	0.488227	0.124767	0.453704	0.107359	0.0888174	0.0645871	-1.91391	0.00322322	0.0550291
SLC2A14	0.147982	0.103137	0.139511	0.488107	0.403809	0.437206	1.86422	0.00323197	0.0550933
TMEM145	0.582709	0.438354	0.672677	0.106779	0.239774	0.0880985	-1.83847	0.00323016	0.0550933
METAP1	11.8299	11.7366	11.9547	15.9725	17.43	17.7779	0.629457	0.00323051	0.0550933
ACBD5	10.7243	9.15532	9.79808	13.8472	14.7253	14.042	0.624727	0.00325128	0.0553713
KCNH2	0.217995	0.2174	0.197639	0.824265	0.69642	0.573954	1.82745	0.00325163	0.0553713
HSPH1	7.71164	6.44159	7.71164	10.4726	9.81032	11.0497	0.622431	0.00325635	0.0554233
FZD6	16.8795	17.1845	17.2136	9.44684	11.865	9.68313	-0.624547	0.00327532	0.0557175
PTCSC3	0.152253	0.377293	0.430613	0	0.115407	0	-2.78787	0.00327963	0.0557622
PSKH1	8.9688	10.5508	9.8126	5.21671	5.81292	5.64354	-0.712448	0.00328527	0.0558293
CSRNP3	0.135124	0.165928	0.101391	0.0424472	0.0307269	0.0306436	-1.8437	0.00329067	0.0558351
PKI55	0.769744	1.04418	1.16538	0.223738	0.297766	0.234089	-1.87301	0.00328943	0.0558351
MIRLET7BHG	3.57583	3.84699	4.14653	7.12038	5.10712	5.77163	0.741922	0.00328938	0.0558351
TRPC6	0.0882018	0.0234182	0.0610918	0.145463	0.171916	0.2667	1.85071	0.00329356	0.0558557
PAK1IP1	22.61	20.1094	22.5066	31.5662	29.8646	33.1485	0.639378	0.00329773	0.0558977
HTR7	0.540698	0.696956	0.50035	0.0575307	0.293502	0.0922949	-1.85352	0.00330929	0.0560363
KCMF1	18.1405	16.9331	17.7323	26.2805	25.1542	26.6775	0.668211	0.00330853	0.0560363
TBC1D19	6.24917	5.85209	5.57041	2.29322	3.44275	3.23861	-0.875739	0.00331958	0.0561817
ZFYVE19	10.0491	11.4916	11.4809	5.91321	5.97908	5.92415	-0.787315	0.00333652	0.0564397
LOC102724439	2.1205	1.97052	1.59113	8.49309	4.40866	5.77068	1.81388	0.00334401	0.0565374
CCNA2	6.87457	8.84467	7.02418	10.0511	13.4754	11.068	0.706463	0.00335273	0.056656
AVEN	14.1369	13.1371	13.3986	6.65546	6.48071	7.42096	-0.88099	0.00337152	0.0569445
DUSP27	0.0911765	0.0391052	0.0680101	0	0.012759	0	-3.53288	0.00337625	0.0569952
RP11-622A1.2	0.344814	0.142412	0.123838	0	0	0	-5.45194	0.00337896	0.057012
ZIK1	0.654364	0.529815	0.712016	0.10685	0.194473	0.178273	-1.87574	0.00338113	0.0570195
RYR2	0.103413	0.109129	0.135971	0.0192712	0.0239145	0.0463743	-1.85305	0.00338816	0.0570509
BAHD1	12.5676	12.9248	13.5037	7.93274	7.77206	7.87229	-0.622863	0.00338777	0.0570509
LOC440173	5.72762	6.76432	4.88613	2.15227	2.37408	2.30188	-1.24414	0.00338777	0.0570509
SPATA31E1	0	0.0366518	0.0637432	0	0	0	-5.41295	0.00339598	0.0571536
TEAD4	10.4702	10.509	10.3518	15.8843	15.3312	15.9482	0.693262	0.00341071	0.057256
CELF6	0.498794	0.296346	0.277519	0.152836	0.0743768	0.0519226	-1.83031	0.00340487	0.057256
RAP2B	5.93478	6.13499	6.03962	3.28167	3.80214	3.7288	-0.641665	0.00340955	0.057256
MFSD7	0.345656	0.568998	0.502769	0.130299	0.134745	0.104518	-1.82736	0.00340881	0.057256
LINC01111	1.98634	2.9893	1.90341	0.618458	0.607582	0.558098	-1.84019	0.0034081	0.057256
DPY30	28.4273	27.1651	28.2208	40.3748	39.0422	42.8974	0.648547	0.00341337	0.0572716
CAD	24.3571	22.5245	24.7761	37.5548	35.8228	33.9899	0.686625	0.00341736	0.0572806
LOC101927157	0.140541	0.0816258	0.0567841	0	0	0	-5.44668	0.00341571	0.0572806
LOC101927929	0.317746	0.214744	0.396815	1.36565	0.919605	0.79483	1.81532	0.00343033	0.0574688
DNAJC28	0.489761	0.227561	0.358661	0.033655	0.111371	0.0971851	-2.00995	0.0034344	0.0575079
CCNYL2	7.40323	7.55362	6.84721	3.70515	4.3686	3.42603	-0.820455	0.00344292	0.0576215
SEC13	37.1926	35.9924	37.9069	59.7346	48.1018	52.6237	0.634783	0.0034535	0.0577694
NUDT9	6.36349	6.82986	6.61018	10.432	9.55568	10.6567	0.7332	0.0034602	0.0578522
AOC3	0.598163	0.614713	0.523168	1.85694	1.38902	1.54165	1.56713	0.00346689	0.0579349
DUSP23	44.6395	46.8701	45.1148	69.0954	63.4687	65.5217	0.63935	0.00347514	0.0580434
SNORD116-21	4.66478	4.62384	4.5234	0.34192	1.13148	0.658239	-2.50975	0.00348772	0.0582242
LOC101929248	0.108806	0.117962	0.0586158	0	0	0	-5.43612	0.00349044	0.0582402
LOC101928464	0.266721	0.148714	0.100581	0	0	0.0376366	-3.50057	0.00352028	0.0587085
GPC2	1.21477	1.53276	1.19777	2.80601	3.2743	3.65633	1.40489	0.00353309	0.0588925
LOC101928997	0.103295	1.34386	0.166941	0	0	0	-5.42837	0.00354111	0.0589965
MIIP	10.6368	10.0907	10.8428	17.5829	14.9096	15.453	0.706559	0.00355133	0.059137
EPHA4	3.73143	3.54846	2.99676	1.48178	2.02227	1.7756	-0.858579	0.00355585	0.0591825
KNTC1	4.26885	4.88566	4.66824	6.60036	7.09897	6.36213	0.639762	0.00356227	0.0592001
ARMC5	3.95543	4.18413	4.46284	2.29351	2.07368	2.07495	-0.864674	0.00356129	0.0592001
KIAA1671	8.28836	8.26136	7.81066	11.3447	12.7232	11.0304	0.629186	0.00355987	0.0592001
TMSB4X	1294	1499.69	1275.52	740.1	697.42	708.556	-0.819576	0.00356623	0.0592363
PRR3	8.76806	8.63473	8.06374	4.55103	5.00705	4.53516	-0.750762	0.00357164	0.0592963
CCSAP	4.68087	3.91483	5.13866	6.52726	7.21209	6.79641	0.682446	0.00360792	0.0597935
RHOT1	12.9058	12.146	12.9151	17.6546	17.6834	18.7921	0.614716	0.00360597	0.0597935
CASC15	0.0461082	0.142824	0.0496786	0	0	0	-5.42015	0.00360562	0.0597935
DGKI	2.49867	2.9149	1.99502	0.950708	1.09028	0.940361	-1.20981	0.0036088	0.0597935
[truncated: 31,122 more rows]
